# Supplementary material for: Genome-wide CRISPR/Cas9 screening in human iPS derived cardiomyocytes uncovers novel mediators of doxorubicin cardiotoxicity
Source: Sci Rep. 2021 Jul 6;11:13866. doi: 10.1038/s41598-021-92988-1 (PMC8260754; doi:10.1038/s41598-021-92988-1)
Supplement: Supplementary file 1 — Supplementary Information 1. [file 41598_2021_92988_MOESM1_ESM.xlsx]

## Sheet: Gene Level Representation
Gene	mean sgRNA count plasmid_library	mean sgRNA count iPSCs	mean sgRNA count cardiomyocytes	sgRNA gr 50 count plasmid library	sgRNA gr 50 count iPSCs	sgRNA gr 50 count cardiomyocytes		0 sgRNA	1 sgRNA	2 sgRNA	3+ sgRNA	Total Genes
A1BG	874.25	638.75	328.75	3	3	3	plasmid	0	2	38	19073	19113
NAT1	304.75	535.5	317	4	4	3	iPSCs	29	319	1870	16895	19113
ACADL	390.75	267	372.25	3	2	2	cardiomyocytes	173	1285	3981	13674	19113
APRT	840.5	928.25	1255.25	4	4	3
KCND2	623.75	654.75	378.5	4	3	3
KCND3	359.5	401.25	201.75	4	4	4
KCNE1	525.75	1637.5	1197.5	4	4	4
KCNF1	466.25	1029	2353.25	4	4	3
KLK3	729.75	1418.25	644.5	3	3	3
KCNG1	849.5	1213.5	2204.5	4	4	4
KCNH1	397.5	1012	584.25	4	4	4
KCNH2	683.75	2871.75	6657.5	4	4	4
KCNJ1	271.75	424.75	152	4	3	4
KCNJ2	828.5	819.25	787	4	4	4
KCNJ3	497	784.25	1213.75	4	3	3
KCNJ4	267	200.25	636.5	4	3	2
KCNJ5	580.25	606.5	1237.5	4	4	4
KCNJ8	1278	1551	1710.25	4	4	3
KCNJ9	695.5	572.25	713.5	4	4	4
FAS	737	1052.25	924.25	4	4	4
KCNJ10	834.25	645	769.25	4	3	3
KCNJ11	732.25	2096.5	2164.25	4	4	4
KCNJ12	722.75	545.25	446	4	4	4
KCNJ13	949	741.5	243.5	4	4	4
KCNJ14	339.75	348.75	304.75	4	2	3
KCNJ15	333.25	448.25	509.75	4	3	3
KCNJ16	997.5	879	1175.25	4	4	4
KCNK1	370.25	462.75	1615.25	4	3	3
KCNK2	1110.75	1081	1145	4	3	3
KCNK3	440.25	728.75	1620	3	3	2
FASLG	209	174.5	848.25	4	3	3
KCNMA1	923.75	613	1314	3	3	3
KCNMB1	722.75	840.75	766.25	4	4	4
ACADM	260.75	339	268.5	4	2	2
KCNN1	677.25	579.75	1224.25	4	2	2
KCNN2	501.25	603	885.75	4	4	3
KCNN3	297.25	175	59.5	4	3	1
KCNN4	411.25	74.25	39.25	4	2	2
KCNQ1	795	782	365	4	4	4
KCNQ2	981.25	1653.5	1985.5	4	4	3
KCNQ3	747.25	613.75	671.75	4	3	4
KCNS1	634.5	604	199.25	4	4	3
SHROOM2	553.75	650.25	900.25	4	3	3
KCNS2	475	1204	616.75	4	3	3
KCNS3	486.75	995	663.75	4	4	4
KDR	377.75	328.25	94.5	4	3	3
KEL	548.25	706	1130	4	4	4
KHK	409.75	559	413.5	4	3	3
KIF2A	500	863	548.25	4	4	4
KIF3C	814.25	374.75	720.75	4	4	3
KIF5A	436.5	348.75	433.75	4	3	3
KIF5B	956.75	1277	1366.75	4	4	3
KIF5C	1003.75	682.25	1210.5	4	4	3
AQP1	342.75	726.75	561.5	4	4	3
KIFC3	312.5	916.5	822.25	4	3	3
KIR2DL1	407	1142.75	1105	4	4	3
KIR2DL3	121.5	362	837.5	3	3	3
KIR2DL4	560.75	269.75	178.25	3	3	2
KIR2DS4	996.75	2126.5	1069.5	4	4	4
KIR3DL1	472	960.25	975.75	4	4	4
KIR3DL2	302.25	296	121.25	2	1	2
KISS1	183.25	32	5.25	3	1	0
KIT	458.25	194.75	56.5	4	3	2
KLK1	371.75	335.25	425.5	4	3	2
AQP2	281.5	406.5	110.75	4	3	2
KLK2	527.25	668.25	208.25	4	4	4
KLKB1	626.25	558.25	224.5	4	4	3
KLRB1	254.75	291.5	773.75	4	3	3
KLRC1	418.25	282.25	258.75	4	3	2
KLRC2	808.25	1199	1542.75	4	4	4
KLRC3	589.25	715	1487.25	4	4	4
KLRD1	352.25	470.5	996.25	4	4	4
KNG1	298.5	269.25	59.25	4	3	2
KLC1	911	1234.5	2070.5	4	4	4
KIF11	449	71.5	6.75	4	3	0
AQP3	1086.75	770.5	620.75	4	3	3
KIFC1	894.75	1923	3248.5	4	4	3
KIF25	712.25	789.25	414.75	4	4	3
KIF22	433.25	489	78	4	3	3
KPNA1	472.25	934	2949.75	4	4	3
KPNB1	457.25	56.25	14.5	4	2	1
KPNA2	551.75	816.75	1498.25	4	3	3
KPNA3	307.25	1052.75	1021.25	4	4	2
KPNA4	459.75	558.25	961	4	4	4
KPNA5	462	1148.25	1492.5	4	3	3
TNPO1	712	201.5	60.25	4	3	1
AQP4	541.75	411.75	268.75	4	4	2
IPO5	628.25	529.75	1831	4	1	1
KRAS	553.5	855.5	426	4	4	4
KRTAP5-9	900.75	988	373.75	4	3	3
KRT1	306.25	342	138.75	4	4	3
KRT2	414.25	242.75	666	4	4	2
KRT3	712.5	943.75	516	4	4	3
KRT4	222.5	287	61.25	3	2	2
KRT5	507.5	1372.25	482.75	3	3	3
KRT6A	580	633	1593.25	3	3	3
KRT6B	544.5	576.25	173	4	4	4
AQP5	291.5	165.25	34	4	2	1
KRT7	347.75	586.25	1460.5	3	3	2
KRT8	379.75	406.5	288	4	3	3
KRT9	841.75	854.75	1440.75	4	4	3
KRT10	619.5	919	466	4	4	4
KRT12	337.25	298.75	334.5	4	3	4
KRT13	561.25	1279.5	1851.25	4	4	4
KRT14	1032.5	1256	1161.75	4	3	3
KRT15	1014.75	761.75	499.25	4	4	4
KRT16	900.75	988.25	1125.75	4	4	4
KRT17	687.75	859.75	687	4	4	2
AQP6	291.75	422.5	264.75	4	3	2
KRT18	459	64.75	201	4	2	2
KRT19	346	620	198.75	4	3	2
KRT31	448.5	312.5	376.5	4	4	4
KRT32	407.75	476	501.25	4	4	1
KRT33A	377	934.25	758.75	4	4	4
KRT33B	477.5	351	68	4	4	2
KRT34	360.5	459.25	930.5	4	4	3
KRT35	875.75	1894.25	2778.5	4	4	4
KRT81	626.75	1426.5	1495.75	4	4	4
KRT82	452.75	1168	794.25	3	3	3
AQP7	790.5	200.5	256.5	4	3	2
KRT83	703	884.5	364.5	4	4	3
KRT84	307.75	274.5	521.5	4	4	2
KRT85	605	799.25	1025.25	4	3	3
KRT86	576.75	251.5	107	4	2	1
KTN1	411	286.25	833.75	4	3	3
L1CAM	612.25	1249.5	1647	4	4	3
LAD1	794	945	2269.25	4	4	4
AFF3	337.25	338.5	2.5	4	3	0
LAG3	993	1208.75	1022.5	4	4	4
LAIR1	666	987.5	960.5	4	4	4
AQP9	507.25	569	681	4	4	4
LAIR2	505.5	447.75	196.5	4	4	4
LALBA	407.25	658	524.25	4	4	3
LAMA2	488	356.75	444.5	3	3	4
LAMA3	752.5	426.5	541.5	4	4	3
LAMA4	600.25	635.5	321	4	3	2
LAMA5	310.75	217.5	73.75	4	3	3
LAMB1	251.5	45	12.5	4	2	0
LAMB2	520.5	415.25	698.5	4	4	3
LAMB3	977.75	1871	3259	4	4	4
LAMC1	540	939	1063.25	4	4	4
AR	468	672.25	434	4	4	4
LAMP1	604.25	1434.25	1959.5	4	4	4
LAMC2	868	1102	1642.5	4	4	4
ACADS	719.25	747.5	315.75	4	3	2
LAMP2	955.75	1133.5	1679	4	4	4
RPSA	531.25	181	39	4	3	2
STMN1	494.5	323	185	4	3	2
LASP1	1436.25	1463.75	1141.25	4	3	3
LBP	741.5	483.25	253.75	4	4	3
LBR	457.5	605.75	375.25	4	3	2
LCAT	451.5	335.25	256.75	4	3	3
LCK	790.25	579.75	589.5	4	4	4
ABCC6	553	494.5	166.5	4	4	2
LCN1	636.5	278.25	197.5	4	4	3
LCN2	243.5	361.25	1313.25	4	3	3
LCP1	600.25	236.75	200.75	4	4	4
LCP2	744.75	502	558.25	4	4	3
LCT	283.25	930.5	3989	4	2	2
LDHA	398.25	1130.75	980.5	4	4	3
LDHB	720	917.25	2172	4	4	3
LDHC	742.25	1083	1349.5	4	4	4
LDLR	1253.5	935	2307	4	3	3
LECT2	584.25	688.75	492	4	3	2
ARAF	451	720.5	1090	4	3	3
LEP	620.5	907	290.25	4	4	4
LEPR	507	974	1492.25	4	4	4
LETM1	297.5	443.25	66.25	4	3	3
LFNG	699.25	762.5	608.25	4	4	4
LGALS1	645.25	429.25	1998.5	4	2	2
LGALS2	512.75	1038.25	1219	4	3	3
LGALS3	527.5	689	353	4	4	3
LGALS3BP	422	693.75	186.75	4	4	2
LGALS4	776.25	1219	461.25	4	4	4
LGALS7	226.25	223.75	783	4	2	2
ARCN1	878	858.25	1029.75	4	4	4
LGALS8	495.5	933	860.25	4	4	4
LGALS9	534.25	337.5	401.5	4	3	3
LHB	445	511.75	91.25	4	3	3
LHCGR	978.5	1926.75	874.5	4	4	4
LHX1	568.25	225	103	3	3	2
LIF	652	931.25	1423.75	4	3	2
LIFR	666	916.75	463.75	4	4	4
LIG1	299.25	614.5	469.25	4	2	2
LIG3	436.5	338	238	4	3	3
LIG4	647.75	747.5	288.25	4	4	3
TRIM23	1070	1418.25	788	4	4	4
LIM2	854.5	1032.25	1225.5	4	4	4
ABLIM1	550.5	611.75	505.25	4	3	3
LIMK1	993	554	960	4	4	4
LIMK2	840.25	861	2419.5	4	4	4
LIMS1	868.5	726.25	839	4	4	4
LIPA	219.75	534.75	209.25	4	3	4
LIPC	860	913.75	805	4	3	3
LIPE	715.25	610.25	679.75	4	3	3
FADS1	646	1192.5	400.5	4	4	4
LLGL2	371.75	179.5	98.25	4	3	3
AREG	350.75	467	216.25	4	4	2
FADS3	486.25	370.25	305.25	4	4	2
LLGL1	987	1232.5	1184.75	4	4	4
LMAN1	173.5	507.25	434.75	3	3	3
LMNA	273	432.5	344.75	3	3	3
LMNB1	505.25	396	294.25	4	4	4
LMO1	972.5	1164.75	975.25	4	4	4
LMO2	707.5	1174	1041.5	4	4	4
PRICKLE3	1060.5	987.75	4035.25	4	4	4
LMO7	454	1582.75	1402.25	4	4	3
LMX1A	1059.75	2197.75	1068.75	4	4	4
ARF1	404.75	223.75	209.25	4	3	1
LMX1B	356.75	267.25	130	4	4	3
LNPEP	294.5	317.5	190.25	4	4	3
VWA5A	455	593.5	734.75	4	4	4
LOR	609.5	879.25	396	4	4	4
LOX	545	1061.75	1710.5	4	4	4
LOXL1	513.5	1059.25	532.5	4	4	4
LOXL2	844.5	909	467.75	4	4	4
LPA	725	305	102.25	4	3	2
LPL	395.25	473.75	328.25	4	4	3
LPO	616.5	767.75	889.75	4	4	4
ARF3	702.75	2011	1518	4	4	4
LPP	436.5	860.5	1437	4	3	2
LRMP	444.75	449	706	3	2	2
LRCH4	493.5	794	1272.75	4	3	3
LRP1	177	186.5	577.25	4	2	1
LRP2	738.75	461.75	542.5	4	4	4
LRP3	398.75	678.75	680.75	4	4	3
LRP4	275.75	287	513	4	3	2
LRP6	516.5	684	181	4	4	4
LRP5	330	238.75	406.25	4	3	3
LRPAP1	256	137.5	37.75	4	3	1
ARF4	679	971.25	404	4	4	4
LSAMP	639.25	467	82	4	4	3
LSP1	670	829.25	611	4	3	3
LSS	350.75	372.5	325.25	4	3	2
LTA4H	591.75	767.25	763.5	4	4	2
LTA	299.5	585.5	1208.75	4	4	3
LTB	662.25	900.25	3012.25	4	4	3
CYP4F3	448.25	514.25	730	4	4	2
LTBP1	333	843.75	176	4	3	3
LTBP2	522.5	672.75	604.75	4	3	3
LTBP3	168.5	434.75	313.75	3	2	1
ARL4D	486.25	356.75	475.5	3	3	3
LTBR	198.5	185	52.25	4	2	2
LTC4S	399.5	271.75	337.5	2	2	2
LTF	628.25	478.75	598.75	4	3	3
LTK	258.25	523	538.25	4	4	3
BCAM	234.5	157.75	145	4	3	2
LUM	578.25	472.5	514	4	4	4
LY6E	474.25	282	100.5	4	4	2
LY6H	393.25	488.75	432.5	4	4	3
LY9	585	538.25	1039.5	4	3	1
CD180	726.5	915	937.5	4	4	3
ARF5	318.25	443.75	362.75	4	4	3
LY75	602.25	1294	1636.75	4	3	3
LYL1	382.75	724.25	325.5	4	2	2
ACADSB	296.5	645.25	212.5	4	3	3
LYN	1080.25	1159.75	1045.25	4	4	4
SH2D1A	560.25	857.25	556.5	4	4	3
LYZ	447.5	703	474.75	4	3	3
TACSTD2	447	453	199.25	4	4	4
TM4SF1	1128.75	931	1276.75	4	4	4
EPCAM	662.5	1139.75	1765	4	4	3
M6PR	336	431.75	1243.5	4	3	3
CAPRIN1	259.5	162.75	109	3	3	2
ARF6	399	191	164.5	4	3	2
NBR1	456.75	496	517	4	4	2
MAB21L1	639.25	925.25	950	4	4	4
MARCKS	296.5	819.25	1255.25	4	4	4
MXD1	680.5	1155.5	2475.25	4	4	4
MAD2L1	654	1436.5	4123	4	4	4
SMAD1	605	518.25	192.75	4	4	3
SMAD2	369.25	531.25	1431.5	4	4	4
SMAD3	778.25	1399	2200.75	4	4	4
SMAD4	588	352	321.25	4	3	3
SMAD5	291.5	171.25	132.75	4	3	2
ARG1	225.5	287.5	181.75	4	2	2
SMAD6	258.25	261	192.25	4	3	2
SMAD7	264.5	601.5	134.5	3	3	3
SMAD9	649.75	1033	1125	4	4	4
MAF	700.5	668.5	1006.5	4	4	3
MAFG	906.5	1269.5	1160.75	4	4	4
MAG	728.5	357.75	328.75	4	4	3
MAGEA1	565.75	940	1096	4	4	4
MAGEA2	551	605.25	231.25	4	4	4
MAGEA3	567	886.5	1613.75	4	4	4
MAGEA4	999	1985.5	4618.5	4	4	4
ARG2	461.75	807.5	335.75	4	4	4
MAGEA5	495	1286	627.75	4	4	2
MAGEA6	174.5	405.75	330	2	1	1
MAGEA8	667.75	921.5	1071.75	4	4	3
MAGEA9	888.25	1380.5	2377.25	4	4	4
MAGEA10	1205.75	1801.5	2347.25	4	4	4
MAGEA11	425	1135.5	751.25	4	4	4
MAGEA12	236	584.25	526.75	3	3	3
MAGEB1	315	402	200.5	4	4	3
MAGEB2	234	479.75	139.5	4	4	3
MAGEB3	757.75	1227.75	3152.5	4	3	3
RHOA	438	799.25	521.5	4	4	3
MAGEB4	518	416.25	255.25	4	4	2
MAGOH	688.25	247.75	177	4	3	2
MAK	443.25	534.25	687.25	4	3	3
MAL	592	787.75	399	4	3	2
MAN1A1	331.25	222.5	56.25	4	4	2
MAN2A2	345.25	481	584.25	4	3	3
MAN2C1	848.5	1435.75	1092	4	4	3
MAN2A1	1172	880.5	345.75	4	4	4
MAN2B1	461.75	478.5	770	4	4	3
MANBA	953	771.75	648.75	4	4	3
RHOB	277.5	200.75	124	4	3	2
MAOA	366.25	427.25	661.25	4	3	2
MAOB	850.25	2067	2421	4	4	4
MAP1A	598.5	395.25	406.5	4	3	2
MAP1B	470.25	915.25	1208.5	4	4	4
MAP2	485.5	404	539.75	4	4	4
MAP4	512.5	441.75	709.75	4	2	2
MAP6	476.25	320	410.75	4	4	3
MAPT	424.75	442.25	515.75	4	4	4
MARK1	1139.25	1667.5	912	4	4	4
MARK3	321.75	549.75	159.5	4	4	3
RHOC	1116.5	754.75	404	4	4	3
MARS	282.25	80.5	0	4	1	0
MAS1	721.5	1468.25	651	4	4	4
MAT1A	511.5	359.75	337.75	4	3	3
MAT2A	834.75	1106	820.75	4	4	4
MATK	592	539.75	622.75	4	4	3
MATN1	731.5	208.75	159.5	4	3	3
MATN2	343.75	341.75	244.75	3	3	2
MATN3	853.25	2059.75	4477.75	4	4	3
MAX	382.5	371.5	1233	4	3	2
MAZ	750.25	948.75	2113.5	4	4	4
RND3	579.75	553.5	1137.5	4	4	4
MB	544.75	1078.5	3717.5	4	4	3
MBD1	854.25	1992.5	3757.5	3	4	4
MBL2	835.5	438.5	490.5	4	4	3
MBNL1	176.5	378.5	819.75	4	3	4
MBP	665.75	1063.25	650	4	4	4
MC1R	1312.75	1510	1278.75	4	4	4
MC2R	522.5	681.25	213	4	3	2
MC3R	580.5	635	772.75	4	3	3
MC4R	346.25	1095	1552.75	3	4	2
MC5R	742.5	1522.5	891.75	4	4	4
RHOG	401.75	766.75	634.75	4	4	4
MCAM	1212	1221	2030.75	4	3	3
MCC	564.5	859.25	1850.75	4	4	3
CHST6	306.5	185	398.75	4	3	1
MCF2	766	1707.25	3742.5	4	4	4
MCL1	482.5	355	280	4	3	2
MCM2	1090.25	1073.5	767	4	4	4
MCM3	486.25	192.25	26	4	1	1
MCM4	363	461.25	557.25	4	3	3
MCM5	612.75	384.25	176	4	4	2
MCM6	523.5	402.75	115	4	3	2
ARHGAP1	485	336	165.75	4	3	2
MCM7	714.5	608.75	318	4	2	2
CD46	445.25	534.75	518.75	4	2	2
SMCP	880	1139	1714.5	4	4	4
ADAM11	782.25	1030	2573.25	4	4	4
MDFI	525.5	1390.5	1670.5	4	4	4
DNAJB9	171.5	499.25	575	3	2	2
MDH1	911.25	545.75	814.25	4	3	3
MDH2	1125.25	458.5	381.25	4	4	4
MDK	573.25	1159.75	744	4	4	4
MDM2	921.5	906.5	468	4	4	2
ARHGAP4	723.25	625.25	1244.5	4	3	3
MDM4	325.25	332.75	185.5	4	3	2
ME1	633.25	831.25	279	4	4	4
ACADVL	253.25	771.5	230.75	4	2	3
ME2	610.25	474.75	286.5	4	4	2
MEA1	405	328.5	237.75	4	3	3
MECP2	429.5	404.25	347.5	4	4	3
MEF2A	530	743	191	4	4	3
MEF2BNB-MEF2B	1028	821.75	1213.75	4	4	4
MEF2C	434	653.25	317.5	4	4	2
MEF2D	837	1225.75	1043	4	4	4
MEFV	481.75	611.25	1338.25	4	4	3
ARHGAP5	399.5	467.25	2407.5	4	3	3
MEIS1	287	406.75	302.25	4	3	3
MEIS2	912.5	1039.25	2887.75	4	4	4
MAP3K1	820	641	925	4	4	4
MAP3K3	681.75	694	758.25	4	4	3
MAP3K4	603	600	2722.25	4	3	3
MAP3K5	572.5	462	942	4	4	3
RAB8A	1252	1858.25	911.25	4	4	4
MEN1	605.5	236.5	245.75	4	2	2
MEOX1	432.75	320.5	99.75	4	3	3
MEOX2	775.5	1515.75	1229.25	4	4	4
ARHGAP6	926.5	1156.75	1372.75	4	4	4
MEP1A	704.75	322	315.75	4	4	3
MEP1B	326	411.25	135	4	3	2
MEST	1265.25	2540	2321	4	4	4
MET	420.25	503.5	323.75	4	3	2
METTL1	774.75	1185	1088.25	4	4	4
MFAP1	416.5	306	860.25	4	4	4
MFAP2	492.5	986.5	1145.25	4	4	3
MFAP3	689	1148	2927.75	4	4	3
MFAP4	193.25	112	610.25	4	1	2
MFGE8	239.75	167.25	126.25	4	3	2
ARHGDIA	489.5	456.5	86.25	4	4	2
MFI2	981.75	752.75	1149.25	4	3	2
MFNG	698.75	525.25	1290.25	4	4	3
MGAT1	996	888.5	340.25	4	4	4
SCGB2A1	1019	1894	1669.75	4	4	4
MGAT2	656.25	435.5	209.5	4	4	4
MGAT3	414.25	458	358.5	4	3	4
MGAT5	659	522	179.75	4	3	3
SCGB2A2	462.75	715.75	225.25	4	2	2
CTAGE5	617.5	1186	1343.75	4	4	3
KITLG	582.5	656.5	312.25	4	4	3
ARHGDIB	745.5	1119	1289.5	4	4	4
MGMT	786	967	692	4	4	4
MGP	654.75	1630	1497	4	4	4
MGST1	912.25	785.5	2028.5	4	3	3
MGST2	459.75	610.25	672.25	4	3	3
MGST3	790	848.75	343	4	4	4
CIITA	575	292.25	163.75	4	4	2
CD99	791.25	819.75	382.25	4	4	4
MICB	358.25	792	277	4	3	2
MID1	313	497.75	968.5	4	4	3
MIF	1256.75	1302.25	1009.25	4	4	4
ARHGDIG	306.5	321	34.25	4	4	1
CXCL9	522.25	524.5	530.25	4	4	4
MIP	455.75	380.25	1221.25	4	3	3
MIPEP	257	189.5	26.75	4	4	0
MITF	899	805.75	413.5	4	4	3
ATXN3	281.5	289.25	213.75	4	3	3
MKI67	1024.75	1195.25	1629.5	4	4	3
MKLN1	784	1140.5	923.75	4	4	3
MLF1	767.25	628.5	411	4	4	4
MLH1	459.25	383.25	551.5	4	3	3
MAP3K9	322.75	61.5	64.5	4	2	2
RHOH	948	1088.75	1111	4	4	4
MAP3K10	1031.5	1392.5	2978.75	4	4	4
MLN	182.25	301.25	108	4	2	1
MAP3K11	661.75	1182	362.25	4	4	4
KMT2A	352.5	467.25	179.75	4	2	2
MLLT1	687.75	592.75	498.75	4	4	4
AFF1	443.5	118.75	21.75	4	2	0
MLLT3	342	303.5	187	4	3	3
MLLT4	459.25	195.5	93.5	4	3	3
MLLT6	305	676	264.75	4	4	4
FOXO4	448.5	919.5	1324.75	4	4	4
ARL1	587.5	943.5	644.25	4	4	3
NR3C2	655	538.25	788.5	4	3	3
TRPM1	237	469.75	632	4	4	2
MME	580.5	292.75	104	3	3	1
MMP1	665.5	721.25	237.25	4	4	3
MMP2	373	514.75	1152	4	3	4
MMP3	644.75	568.75	1018	3	3	2
MMP7	773	1036.5	1004.25	4	4	3
MMP8	393.75	150.75	104.25	4	3	3
MMP9	454.25	245.5	128.75	4	3	3
MMP10	1092.5	1046.75	432.25	4	4	4
PHOX2A	534.25	1188.25	2144.75	4	4	4
MMP11	600.25	346.5	1212.75	4	3	3
MMP12	972.25	914.5	794.5	4	4	4
MMP13	372.5	461.25	266	4	3	3
MMP14	320	25	0.75	4	1	0
MMP15	1110	831.75	622.75	4	4	4
MMP16	888.75	809.75	558	4	4	3
MMP17	365.5	731.25	1126.5	4	3	3
MMP19	256.25	355.75	177.5	4	3	3
ALDH6A1	689.5	1381.75	691.75	4	4	4
MN1	1072.75	1245.25	988.25	4	4	3
ARL2	361	280.25	262.5	4	2	2
MNAT1	675	1017	379.5	4	4	3
MNDA	922.5	1211.25	1309.75	4	4	4
MNT	616	293	543	3	3	2
MOBP	242	146	42.5	4	2	1
MOCS1	775.75	615.75	500.5	4	4	3
MOCS2	504.75	859	2231.75	4	3	3
MOG	562	482	120.75	4	4	2
MOS	730	1526.25	590.75	4	4	4
MOV10	487	1453.5	586	4	4	4
CD200	507	771.75	1090	4	4	4
ARL3	513.75	593	184.75	4	4	3
MPG	444.5	520	529.75	4	4	2
MPI	712.25	873.25	2752.25	4	4	4
ACAT1	345.75	294.75	1325.75	4	2	2
MPL	887.75	519.75	113	4	4	3
MPO	794	286.25	248.25	4	3	3
MPP1	394.75	721.5	1105.75	3	3	3
MPP2	412.5	397.25	163.75	4	2	2
MPP3	818.25	878.25	822.5	4	3	3
MPST	650	837	1642.25	4	4	2
MPV17	283	272.5	166	4	4	3
MPZ	670.75	1517.25	1834	4	4	3
ARNT	566	331	274	4	4	3
MRC1	1419	3827	3195	4	4	4
MRE11A	704.25	629.75	793.5	4	4	4
ABCC1	913.5	1349.5	1203.5	4	4	4
MYO1B	492.75	384.75	644.25	4	3	2
CITED1	395	428.75	140	4	4	3
MSH2	482.25	271.75	63.75	4	3	2
MSH3	1020.5	621.75	335	4	4	4
MSH4	999.75	1562.75	2982.5	4	4	4
MSH5	584.5	269.5	205.5	4	3	3
MSI1	532.75	1063.75	2194.75	4	3	3
ARNTL	611	947	334.75	4	4	4
MSMB	373.75	591.5	1025	4	4	4
MSN	128.75	222.25	116	4	2	2
MSR1	550.5	339.75	347.75	4	4	4
MSRA	672.5	1368.5	856.5	4	4	4
MST1	478	259.75	72.25	4	2	1
MST1R	299	119.25	19	4	2	1
MSX1	725	619.5	791.75	4	4	4
MSX2	535.5	555.25	226	4	4	4
MT1A	487.25	372.5	1696.75	4	4	3
MT1B	959.5	718.5	433	3	3	2
ARR3	601.5	1357	843.25	4	4	4
MT1E	545	194.5	89.75	4	3	1
MT1F	461.25	98.5	123.75	4	2	2
MT1G	966.5	530	481.5	4	4	4
MT1H	342.75	259.25	196.25	4	3	2
MT1M	278.5	387.5	370.5	4	2	2
MT1X	740.5	215.75	84.75	4	3	3
MT2A	786.5	367.25	311	4	4	4
MT3	565.25	524.5	1094.5	4	4	4
MTAP	827.25	1705	1160.5	4	4	4
MTCP1	264.5	208.25	806.25	3	4	2
ARRB1	550	632.5	168.25	4	4	2
MTF1	613.25	505	177.75	4	2	1
NUDT1	243	543	502.25	4	2	1
MTHFD1	858.75	1398.25	1797.5	4	4	4
MTHFR	383.25	272	358.5	4	3	3
MTIF2	460.5	259	59.5	4	3	3
MTM1	431.25	696.75	586.5	4	3	3
MYO1F	384	118.25	121.25	4	2	3
MTNR1A	373.5	383	700	4	3	3
MTNR1B	436.75	302	135.5	4	2	2
MTTP	607.75	1207.75	1736	4	4	2
ARRB2	325	492.25	621.5	4	3	1
MTR	1145.25	1963.5	3068	4	4	4
MTRR	752	716.5	914.25	4	4	4
MTX1	669	491.5	351.5	4	4	3
MUC1	752	797	1457	4	4	4
MUC3A	585.75	1058.25	2483	4	4	2
MUC4	414.25	870.75	643.75	4	4	3
MUC5AC	1122.25	1384.5	577	4	4	4
MUC6	191.25	83	31.75	4	2	1
MUC7	577	1009.25	519.75	4	4	4
TRIM37	358.25	202.75	171.75	4	2	3
ARSA	580.25	681.75	1003	4	3	3
MUSK	643.75	606	230	4	3	2
MUT	865.5	641.75	651	4	4	4
MUTYH	625.25	274.75	177.5	4	3	2
MVD	740.25	508.5	857.25	4	3	3
MVK	463.75	260.25	175.25	4	2	2
MX1	424	535.75	347.5	4	4	4
MX2	617.75	269.25	220.75	4	4	3
MXI1	710.25	859.75	326.5	4	4	2
MYB	987.25	1300.25	859.75	4	4	4
MYBL1	524.25	458.5	283.75	4	3	3
ARSB	417.5	528.75	140	4	4	2
MYBPC1	719.75	911.5	1695	4	4	4
MYBL2	526.25	168.75	314.75	4	2	2
MYBPC2	656.25	685.75	429	4	4	3
MYBPC3	649.25	562	263.25	4	4	4
MYBPH	842	895.5	591.25	4	4	4
MYC	719.75	414.75	130	4	3	3
MYCL	312	396	588.75	3	4	4
MYCN	718.5	524.5	532.5	4	4	4
MYD88	392.75	619	791.75	4	3	3
GADD45B	912.5	829.75	1702.25	4	4	4
STS	630	1318.5	1080	3	3	3
MYF5	496	347.25	459.25	4	3	2
MYF6	292.75	474.75	444	4	3	2
MYH1	379.75	734.25	641.5	4	3	3
MYH2	620.5	800	782.75	4	4	4
MYH3	335	541.5	709.75	4	4	4
MYH4	346.25	320	294.25	4	4	3
MYH6	322	752.25	3162.75	4	2	2
MYH7	230.75	216.75	359.5	4	2	2
MYH8	443.75	519.25	1472.75	4	4	3
MYH9	1225.25	1422	4753.5	4	4	4
ARSD	499.25	784.75	1326.25	4	3	3
MYH10	414.5	875.25	669.5	4	3	3
MYH11	293.75	234.5	286.5	3	3	2
MYL1	336.5	218	109	4	4	3
MYL2	781.75	651.25	701.75	4	4	4
MYL3	1057	1243.75	2276.5	4	4	4
MYL4	224.25	393.5	784.5	4	3	2
MYL5	433.5	369.25	106	4	3	3
MYL6	267.75	285.5	185.25	4	3	3
MYLK	373.25	1188	3561	4	4	4
MYO1A	447.75	447	698.5	4	4	2
ARSE	505.25	495	343.75	4	3	2
MYO1C	483	356.25	157.25	4	4	3
MYO1D	628	1042.5	438.75	4	4	4
ACAT2	532	192.25	201.5	4	3	2
MYO1E	430.5	758.25	330.25	4	3	3
MYO5A	256.25	327.75	161.75	4	3	3
MYO5B	948.75	2072.5	2588.25	4	4	4
MYO6	1008.25	2044.75	2915.5	4	4	3
MYO7A	230.5	381.5	966.5	4	2	2
MYO7B	779.5	726.25	404	4	4	4
MYO9A	544.25	507	241.75	4	3	3
MYO9B	910	698.25	354.5	4	4	4
ARSF	971.5	1986.75	5592.75	4	4	4
MYO10	488.25	270.75	185.25	4	4	3
MYOC	493	401.75	170.75	4	4	4
MYOD1	396.75	997.75	812	4	4	3
MYOG	622.75	727	491.5	4	4	4
PPP1R12A	290.5	436.5	189	4	3	2
PPP1R12B	183.25	201.25	456	4	3	2
MYT1	547.25	1011.75	1094.5	4	4	3
NAB1	395.5	487.5	180.75	4	4	3
NAB2	957	1400.75	937.5	4	4	4
NACA	380.75	449.5	105.25	4	3	1
ART1	209.25	153.75	29.25	3	2	1
NAGA	523.5	689	651.25	4	4	2
NAGLU	687.5	1592.75	795.75	4	4	4
HNRNPM	304	379.5	757.75	3	3	2
NAIP	1068.25	1461.5	824.25	4	3	3
NAP1L1	508.5	1391.25	3233.75	4	3	3
NAP1L2	476.75	1106	551	4	4	3
NAP1L3	607	1290	1011	4	4	4
NAP1L4	399.5	708	427.25	4	4	4
NARS	612.75	265.75	99.75	4	4	2
NASP	1119.5	500.5	281	4	4	4
ART3	483	1109.75	3387.75	4	3	3
CEACAM6	793.25	1307.25	1933	4	4	3
NBL1	671	927.75	775	4	4	4
NUBP1	509.75	70.25	25.5	4	4	1
NBN	766	773.5	874	4	3	3
NCAM1	327.5	478	1252.25	4	4	4
NCAM2	665.5	1408.25	1247.5	4	4	3
NCBP1	1042.25	350.25	256	4	4	3
NCF2	1374.5	819.25	2230.75	4	4	4
NCF4	398.25	691.25	297.25	4	4	3
NCK1	367.5	1543.75	3141.75	4	4	4
ART4	334.25	241.25	410	4	2	2
NCL	737	1020.5	331.75	4	3	2
NDN	404.25	657.5	1000.5	4	4	4
NDP	952	1134.75	1805.5	4	3	3
NDUFA1	620.75	382.25	494.5	4	3	3
NDUFA2	473.75	71	108.75	4	2	2
NDUFA3	424	825	97.5	4	4	4
NDUFA4	551.5	870.25	244.5	4	4	2
NDUFA5	640.5	1688.75	2488.75	4	2	2
NDUFA6	874.25	665.75	226	4	4	3
NDUFA7	482.25	491	156.25	4	2	2
ARVCF	668.5	1550	1790.75	4	4	4
NDUFA8	555.75	767.25	337	4	4	4
NEB	421.75	773.75	658.75	4	3	2
NDUFA9	341.75	81.25	6.5	4	1	0
NDUFA10	471.25	331	125.75	4	3	2
NDUFAB1	269.25	54.25	44.5	4	2	1
NDUFB1	894.25	944.5	881	4	3	3
NDUFB2	388.5	113.25	131.75	4	3	2
NDUFB3	1248.75	1416.25	1403.75	4	4	4
NDUFB4	737.75	169.25	39.5	4	3	1
NDUFB5	222.75	335.5	119.75	4	3	2
ASAH1	497.75	793	924.5	4	4	3
NDUFB6	695.75	159.5	43	4	3	2
NDUFB7	537.75	434.25	486.25	4	4	2
NDUFB8	393.5	242.75	193.25	4	4	2
NDUFB9	445.25	178.5	59	4	3	2
NDUFB10	798.75	465	227.5	4	4	2
NDUFC1	797.25	1066.5	1106.75	4	2	1
NDUFC2	562.5	1238.25	379.75	4	4	3
NDUFS1	392	275.5	97	4	3	3
NDUFS2	364	218.25	284.75	4	3	2
NDUFS3	841.25	821.5	355.75	4	4	4
ASCL1	686	1070.25	1172.5	4	4	4
NDUFV1	834	108.25	169.25	4	2	4
NDUFS4	483.75	453.75	274.75	4	3	4
NDUFS5	610.75	453.25	130.75	4	3	2
NDUFS6	485.25	483	402.5	4	4	3
NDUFS8	363	415.25	489	4	4	2
NDUFV2	300.25	336.25	115.75	4	4	2
NDUFV3	320.5	706.75	596.25	3	2	3
DRG1	639.25	1229.75	893	4	4	4
NEDD4	717.75	251.5	97.75	4	3	3
2019-09-02	671	726	776	4	4	4
ASCL2	531.25	753.5	1004.25	4	3	3
RPL10A	511.25	190.75	39.5	4	3	1
NEDD8	621	184.25	247	4	3	2
NEDD9	519	435.25	300.25	4	2	2
NEFM	599	1660.25	4204	4	4	4
NEFH	737	645.25	476	4	4	4
NELL1	555.5	337.75	1673.75	4	3	3
NEFL	505.75	925.5	583	4	4	4
NEK1	1284.25	1114.25	831.25	4	4	3
NEK2	602.5	467.75	204.5	4	3	3
NEK3	1137.75	1446.75	1535.5	4	4	3
ASGR1	1351.75	2220	3265.75	4	4	4
NELL2	410.75	989.25	1631.25	4	3	3
NEO1	510.75	555.75	135.25	4	4	3
NEU1	531.75	1189	426.5	4	4	4
NEU2	738.75	1072.25	2006	4	4	4
NEUROD1	660.75	1397.25	992.25	4	4	2
NEUROD2	550.25	1072	1227.75	4	4	4
NEUROG1	318.75	671.5	424.25	4	4	4
NF1	466	312.75	84	4	3	2
NF2	503.75	744.25	2574.75	4	3	3
NFATC1	402.5	967.5	1156.5	4	4	4
ASGR2	532.75	648.75	752.25	4	2	2
NFATC2	369	537.25	170.5	4	3	2
NFIA	450.5	553.5	225	4	4	3
ASIC2	949.25	948	1580.5	4	4	4
NFATC3	775.5	2172	1413	4	4	3
NFATC4	703.5	509	905.75	4	3	4
NFE2	937.75	1756.75	1191.25	4	4	4
NFE2L1	903.75	1365.25	949.25	4	4	4
NFE2L2	358	422	182	3	2	2
NFIB	712	976	1728.75	4	3	3
NFIC	262.5	574	662	4	4	3
NFIL3	364.75	487	518	4	3	3
ASIP	722.5	403.75	624.75	3	3	3
NFIX	398	859.75	872.25	4	4	3
NFKB1	1015.25	818.75	756.75	4	4	4
NFKB2	461.25	496.5	181.75	4	4	3
NFKBIA	751.25	355.75	450	4	4	4
NFKBIB	463.25	704.5	1025.75	4	3	4
NFKBIE	474.5	587.75	513.75	4	4	3
NFKBIL1	678.75	816.25	520	4	4	4
TONSL	483	996.5	670.5	4	4	4
NFRKB	561.5	390	586.75	4	4	3
NFX1	577.5	675	1477.5	4	3	3
ASL	329.75	320	83.25	3	3	2
NFYA	788.25	968.5	1634.25	4	4	3
NFYB	805.75	1056.75	1334	4	4	3
NFYC	844.5	1111	585.25	4	4	4
NGF	559	949.5	902.25	4	4	4
NGFR	654.5	980.75	540.75	4	4	4
NHLH1	742	804.5	586	4	4	4
NHLH2	394.75	1039.25	1624.75	4	4	4
NHP2L1	378	525.75	193.75	4	2	2
NHS	471.75	471.75	385	4	4	3
NID1	887.5	457.25	154	4	4	4
ASMT	555.25	767.25	399.5	4	4	4
NINJ1	721	837	637.5	4	4	4
NINJ2	426.5	523.5	3042.5	4	4	4
NIT1	1159.25	887.5	334	4	4	4
NKG7	338.75	571	476.5	4	3	3
NKTR	491.75	507.5	349.25	4	4	3
NKX2-2	963.25	808.75	2025	4	4	4
NKX3-1	664.5	1347.25	2627.5	4	4	3
NKX6-1	678	837.25	537.25	4	4	3
NNAT	305	415.5	242.75	4	2	2
NMB	371.5	1149.75	1311.5	4	4	3
ASNA1	511.25	416.25	221.75	4	3	2
NMBR	1472.25	868.5	593	4	4	3
NME1	842.5	549.75	417	4	4	4
NME2	805.5	670.5	457.25	4	4	4
NME3	247.5	163.25	160.75	3	3	2
NME4	718.25	2073	1616.5	4	3	4
NQO2	333.25	994.5	1410	4	4	2
NMT1	526	160	80	4	2	1
NNMT	785.75	967.75	1480	4	4	4
NODAL	332	216.5	244	4	2	3
NOP2	401.5	197.75	29.5	4	1	1
ASNS	490	944	1365.75	4	4	3
NONO	283.5	416.75	876.5	4	3	1
NOS1	694.25	694.25	956	4	4	4
NOS2	734.25	658.75	197.75	4	4	3
NOS3	545	670.75	571.5	4	4	4
CNOT2	493.5	510.5	1045	4	4	3
CNOT3	148.25	81.25	21	3	2	0
CNOT4	636	1004	690.75	4	3	3
NOTCH1	793.75	744.5	1985.25	4	4	4
NPY	619.75	1102	1001.75	3	3	3
NOTCH2	436.5	627.5	735.5	4	3	3
ASPA	590	875.5	493.25	4	3	3
NOTCH3	696.25	649.5	642.25	4	4	3
NOTCH4	622	1112	719.75	4	4	4
NOV	1273.75	1806	2672.75	4	4	4
NOVA1	171.5	347.25	141.5	4	3	2
NOVA2	829.75	1005.5	2306.5	4	4	3
PNP	609.75	1650.25	3704	4	4	4
NPAS1	2671.75	1764.5	3193.75	4	2	3
NPAS2	322	570	832.75	4	2	2
NPAT	724	1021.75	3014.5	4	3	3
NPC1	262.5	216.5	164	4	3	3
ASPH	898.25	378.75	211.5	4	4	3
NPHP1	516.5	780.5	847.5	4	1	1
NPHS1	414.75	760.75	340.5	4	2	2
NPM1	476.25	654.25	740.5	4	4	2
NPPA	572.5	723	607.75	4	4	4
NPPB	364.25	506	498	3	3	2
NPPC	165	62	12.25	4	2	0
NPR1	944.25	616.75	466.75	4	4	4
NPR2	722.25	1138	2133.5	4	3	4
NPR3	535	471	447.75	4	4	3
NPTX1	416.75	189.75	462.25	4	4	4
ASS1	743.75	610.75	270	4	4	2
NPTX2	396	370.75	391.75	3	3	3
NPY1R	302	553.25	823.5	4	4	3
NPY2R	317.75	194.75	369.5	3	3	2
NPY5R	760.25	872.25	1570.75	4	4	4
SLC11A2	458.5	688.25	351.75	4	4	4
NRAP	686.75	785.5	723.5	4	4	4
NRAS	778.5	1829.5	1359.25	4	4	4
NRCAM	1291	2824.5	3978.25	4	4	4
NRD1	378.25	1465.75	613	4	4	3
NRF1	585.25	225.25	360.5	4	3	2
ASTN1	643.5	612.75	363.25	4	4	4
NRGN	775	984.25	1881.25	4	4	4
NRL	673.75	822.25	1012.5	4	4	4
NRTN	362.75	513.5	534.5	3	3	3
YBX1	624.25	508.75	491.75	4	3	3
NSF	1039.25	687.25	333.75	4	4	4
NT5E	638.5	831	497	4	4	4
NTF3	248.25	405.75	736	4	3	2
NTF4	659.5	333	192.5	4	2	1
NTHL1	260.75	315	688	4	3	3
NTRK1	1348.25	2146.75	1668	4	4	4
SERPINC1	297.75	716	378	4	4	3
NTRK2	423	1034.25	842	4	4	4
NTRK3	515.5	519.25	118.25	4	3	2
ASIC1	734.5	673	1100.25	4	3	3
NTN3	659.5	648.5	348	4	4	4
ROR1	329.75	453.25	172.5	4	2	2
ROR2	556.25	150.5	42.5	4	2	2
DDR2	784.25	659.5	2826.25	4	3	3
NTS	425.5	578	105.75	4	4	3
NTSR1	1205.5	1561	1183.5	4	4	4
NUCB1	765	422.25	305	4	4	4
NUCB2	1193	1190.25	1393.75	4	4	4
ZFHX3	357	211.25	139.25	4	2	2
NUMA1	343	148.25	34	4	4	1
NUP88	268.25	319.75	340.25	4	3	1
NUP98	1019	538.5	107.25	4	4	1
NR4A2	845.5	564	452.25	4	4	3
NVL	437.5	970.25	1527	4	3	3
GPR143	538.5	1002.75	2295	4	4	3
OAS1	215.25	163.75	209.5	4	2	2
OAS2	1194	1341.5	2499.25	4	4	4
OAS3	435	747.5	437.5	4	4	4
OAT	534.25	511.5	362.5	4	4	4
ATF1	405.75	806	398	4	4	3
TBC1D25	667	887.75	468	4	4	4
OAZ1	496	398	277	4	3	3
OAZ2	727.75	861.5	837.5	4	4	4
OCA2	986.5	1017.75	764	4	4	2
OCM2	293.75	200.25	339.5	4	3	2
OCRL	342.75	643	847.25	4	3	3
ODC1	575.5	990	824.25	4	4	4
NAT2	493.75	879.25	453.25	4	4	3
ODF1	329.5	879.5	362.75	4	3	3
ODF2	329	871.5	537.5	4	4	4
OMD	568.75	549	375	4	4	4
ATF3	541.25	223.25	376.5	4	4	3
OGDH	700.5	1354.75	826.25	4	4	4
OGG1	757.5	577.5	290	4	4	2
OGN	711.5	607.5	561.25	4	4	3
OLR1	588	902.25	754.75	4	4	3
OMG	842.75	618.25	675.75	4	4	4
OMP	350	465	175.25	4	3	2
OPA1	877	444.5	485.75	4	3	3
OPCML	366.25	214.5	122.75	4	3	2
TNFRSF11B	1351.25	3480	10121.8	4	4	4
OPHN1	266.75	546.5	1122	3	3	2
ATF4	462.5	986.25	7155.5	3	3	3
OPRD1	458	519.5	809.75	4	3	2
OPRK1	637.75	424.25	684.75	4	3	3
OPRL1	704	397.5	308.25	4	4	1
OPRM1	522	793.75	763.5	4	3	2
SIX6	357	194.25	571.5	4	4	2
OR1D2	224.25	557	212	4	3	3
OR1F1	858	1299.75	1252.25	4	4	4
OR2C1	548.5	1329.5	3465.25	4	4	4
OR3A1	619	657	1102.75	4	3	3
OR3A2	622.5	1357.75	3443.25	4	4	4
ATIC	283.75	132	52	4	2	2
ORC1	462	261.5	70.25	4	2	2
ORC2	801.25	1443	1651.5	4	4	4
ORC4	321.75	621.75	878.5	3	3	2
ORC5	392.25	584.75	470.75	4	4	3
SLC22A18	773.25	768.75	576.75	4	4	3
SLC22A18AS	852.5	682.75	1879.25	4	4	3
ORM1	614.5	768.25	799	4	3	3
ORM2	646	739.75	304.5	4	4	3
OSBP	401.5	132.25	579	4	3	1
OSM	655.75	185.75	291.5	4	4	2
ATM	830	1406.75	1223.75	4	4	4
OTC	575	1079.75	1122.25	4	4	4
CLDN11	559.75	1547.75	1261	4	4	4
OTX1	1009	800	1506.75	4	3	3
OTX2	506.25	443	311	4	4	3
OVGP1	685	373	1711.5	4	3	3
OVOL1	854	1728.5	1320.25	4	4	4
OXA1L	631.25	109.25	36.5	4	2	1
OXCT1	549.25	641.5	690	4	4	4
OXT	1289	1522.5	1775.75	4	4	4
OXTR	636	899	702.25	4	4	4
RERE	360.5	256.5	93	4	4	2
P2RX1	427.75	238	651.25	4	3	3
P2RX3	599.25	769.5	436.75	4	3	3
P2RX4	685.75	400.25	471.75	4	4	4
P2RX5	224.5	72.75	14.5	4	2	0
P2RX7	651.75	1202	504.25	4	3	2
P2RY1	858	1684.5	2636.5	4	4	4
P2RY2	599.25	232	169.5	4	3	1
P2RY4	611.25	788	2231	3	4	1
P2RY6	511.25	611	663	4	4	4
P2RY11	264	501.5	618.25	4	3	3
ATOH1	424.25	401.75	522	4	4	4
P4HA1	542.25	483.75	596.75	4	3	3
P4HB	363	183	39.5	4	2	1
PA2G4	671.75	782.75	1633.5	4	3	3
PEBP1	402.75	1240.5	559.25	4	4	4
PABPC3	577.75	315	132.25	4	4	1
FURIN	349.75	464.5	61.75	4	2	1
PCSK6	504	672.5	189.75	4	4	3
PAEP	494.75	1027.75	2046.5	4	3	3
PAFAH1B1	762	275	355.5	4	3	2
PAFAH1B2	230.75	340.25	289.25	3	2	1
ATOX1	294.5	578	406.5	3	3	2
PAFAH1B3	600	676.25	152.25	4	4	3
PAFAH2	667.75	980.25	512.75	4	4	4
PRDX1	243	279.25	245.25	4	3	2
PAH	181.5	53.75	14.5	4	1	1
SERPINE1	441.5	812.75	433.5	4	3	3
SERPINB2	659.5	852	316.75	4	4	3
PAK1	421.25	661.5	381.75	4	2	3
PAK2	506.25	519.25	413.25	4	3	3
PAK3	230.5	380	479	4	4	4
PALM	1061.5	1607.25	1035	4	4	4
ATP1A1	526.5	363	168.5	4	2	2
PAM	689	954	824.75	4	4	3
CNTN3	812	509.25	369.75	4	4	4
ACHE	252	347.5	79.5	4	3	2
REG3A	1243.25	2350.5	1647.25	4	4	4
PAPPA	448	980	1122.25	4	3	3
PARK2	462	565.5	278	4	3	2
PARN	471	804.5	1090	4	4	3
PAWR	756.5	705	3294.5	4	4	3
PAX1	537.25	985.25	1275	4	4	4
PAX2	281	114.5	103.25	4	2	2
PAX3	493.75	534.25	3816	4	3	3
ATP1A2	1035	906.25	933.25	4	4	4
PAX4	401.25	259.25	145.75	4	3	3
PAX5	224.75	222.25	66.5	4	3	2
PAX6	474.5	709.75	239	4	4	3
PAX7	436.5	338.5	326	4	4	2
PDCL	1067.25	1414.75	441.75	4	4	3
PAX9	443.25	371.25	918.5	4	3	3
PBX1	250.25	388.75	666.5	4	3	2
PBX2	1137	1235	1158	4	3	3
PBX3	563.25	196.25	148	4	3	1
PC	461	203.25	192.5	4	3	3
ATP1A3	295.75	700	2699.5	4	4	3
PCBD1	1255.25	1628.5	2718.25	4	4	4
PCBP1	164.25	20	0	3	0	0
PCBP2	587.5	303	140.5	4	3	3
PCCA	869	921.75	565.75	4	4	4
PCCB	423.75	437	218	4	3	3
PCDH1	2416.75	5478.25	6710.75	4	4	3
PCDHGC3	551.75	1225	2455.25	4	3	3
PCDH7	416	423	278.25	4	3	3
PCDH8	981.5	311.75	739.75	4	3	3
PCDH9	476	366.25	752.25	4	3	3
ATP12A	1090.25	1245	2532.25	4	4	4
SERPINA5	584.5	1221.5	1499	4	4	3
PCK1	742.75	1037.75	915	4	4	2
PCK2	772.25	998.5	604.25	4	3	3
PCM1	378	618	847.25	4	3	3
PCMT1	521	1191.75	765.75	4	3	3
PCNA	420	4.25	60.75	4	0	1
PCNT	883	1575.75	1965.5	4	4	3
PCOLCE	835.75	799.75	743.75	4	4	4
CHMP1A	1107.75	600	609	4	4	3
PCP4	934.25	1296.5	1057.75	4	4	4
ATP1A4	554.75	277	222.25	4	4	4
PCSK1	946.75	1445.25	921	4	4	4
PCSK5	452.25	386.5	258	4	4	4
PCSK2	166	203.5	86.5	4	3	1
CDK16	285	549	232.25	4	4	4
CDK17	362.75	471.75	285.75	4	3	3
CDK18	301	428	255.75	4	4	3
PCYT1A	785.25	589.25	385.75	4	4	4
PDC	394.5	390	394.75	4	3	3
PDCD1	885	439.25	1005.5	3	3	2
PDCD2	707.5	297.5	186.75	4	3	1
ATP1B1	610.25	1234	1750	4	4	4
PDE1A	481.75	801.25	811	4	4	2
PDE1C	960.75	855.25	576	4	3	3
PDE2A	255.75	320.75	468	4	2	2
PDE3A	598	693	361.75	4	2	2
PDE3B	515.5	878.25	586.5	4	4	3
PDE4A	553.25	467.75	178	4	4	2
PDE4B	822.75	1716.25	1156.25	4	4	4
PDE4C	330.25	879.75	622.25	3	2	2
PDE4D	283.75	683.75	1199	4	3	2
PDE6A	608	948.5	527.5	4	4	3
ATP1B2	582.5	835.5	938.25	4	4	4
PDE6C	693.75	1210	1964.25	4	4	4
PDE6D	516.5	502.25	138	4	4	4
PDE6G	357.25	658	259	4	3	4
PDE6H	751.75	731.25	865.75	4	4	3
PDE7A	616.5	554.25	662.75	4	4	3
PDE8A	815.75	1696.5	1716.25	4	3	3
PDE9A	680	376	777.5	4	3	3
PDE1B	466.5	367.75	113.75	4	3	3
PDGFA	649	457.75	314	4	4	4
PDGFB	72.75	55.25	14.25	3	2	1
ATP1B3	647.5	196	23	4	3	0
PDGFRA	301	294.75	163	4	4	3
PDGFRL	541.5	475.5	564.25	4	4	3
PDE6B	473.75	770.25	1225.25	4	3	3
PDGFRB	217.5	408.75	280	4	3	2
PDHA1	855.75	1541	1042.75	4	4	4
PDHA2	759.75	697.25	576.25	4	4	3
PDHB	782.5	1259	1769.5	4	4	4
PDK1	662.5	1253.75	1260	4	4	4
PDK2	768	1351.25	1262.75	4	3	3
PDK3	441.25	233.5	134	4	4	4
FXYD2	871	1242.75	1391.25	4	4	4
PDK4	389.75	1232.75	1249.5	4	4	3
ENPP1	452.75	246	133.75	4	4	4
ENPP2	435	473	132.75	4	3	2
ENPP3	1010.75	638.75	457	4	3	3
PDPK1	280.5	315.5	411.25	4	4	2
SLC26A4	783.75	1194.25	678.5	4	4	3
PDYN	502.75	636.75	604.25	3	3	3
PDZK1	405.25	714.25	712.75	4	3	3
PECAM1	439.25	691.5	243	4	3	4
SERPINF1	714	1512.25	2238.5	4	4	4
ATP2A1	592.75	1139.25	1024	4	4	4
PEG3	495.25	1652.25	2713.25	4	4	4
PENK	1145	1761.75	1767.25	4	4	4
PEPD	333.75	314.25	710.5	4	3	2
PER1	461.75	768	2509.75	4	3	3
GATB	697	722.25	312.25	4	3	2
PEX1	372.75	350	908.25	4	2	1
PEX6	423.5	732.5	259.25	4	3	3
PEX7	1248.25	1030.5	754.5	4	3	3
PEX10	648.75	505	703	4	4	4
PEX12	377.25	460.75	1014.75	4	2	2
ATP2A2	280.25	202.75	414.5	4	2	2
PEX13	364	441.75	1249.5	4	4	3
PEX14	820.25	1207.25	2001.25	4	4	4
ACLY	250.5	172.25	188.25	4	2	1
PF4	981.25	1352.25	1418	4	4	4
PF4V1	294.5	196	102.25	4	3	2
PFAS	290.5	293.25	619.5	4	4	4
CFP	327	550.75	470.5	4	4	3
PFDN1	545.25	1240.75	2640	4	4	2
PFDN2	859	194.75	166.25	4	4	3
PFDN4	817.25	1166	882	4	4	3
PFDN5	673	130.75	79.25	4	2	1
ATP2A3	82	434.25	222.5	3	1	1
ATP8B1	1325.75	1832.75	1171.75	4	4	4
PFKFB1	996	2403	1760	4	4	4
PFKFB2	459.5	692.25	412	4	4	4
PFKFB3	286.25	355	485.75	4	3	2
PFKFB4	434.25	151.5	117.25	4	3	3
PFKL	928.5	1379.5	1006.5	3	3	3
VIT	461	503.5	739.25	4	4	3
PFKM	547.75	613.5	613	4	3	3
PFKP	963	967.25	2016.75	4	4	4
PFN1	381.5	326.75	73.75	4	4	3
ATP2B1	794.25	1918.5	1904	4	4	4
PFN2	1015.5	809.75	595	4	4	4
CDK14	1059.75	1470.25	1171.25	4	4	4
PGA5	409.25	1012.25	704.5	4	4	3
PGAM1	1213.5	847.25	469.25	4	3	3
PGAM2	476.5	779.25	254.25	4	4	4
PGC	1143	1965.5	1724.5	4	4	4
PGD	475.25	468.75	261.75	4	4	3
PGF	694.5	388	975	4	4	3
PGGT1B	457	355.25	1155.5	4	2	1
PGK1	877.75	495.5	600	4	4	3
ATP2B2	538.75	320.25	643.75	4	4	4
PGK2	518.25	808.75	1284.25	3	4	3
PGM1	405.5	587.75	239.75	4	4	3
PGM3	233.5	344.5	121	3	2	1
PGM5	625.75	616.75	502.75	4	4	4
PGR	341.5	421	407.75	3	3	3
ABCB1	497.25	499.25	198.25	4	3	3
ABCB4	319	106.25	21.75	3	3	0
PHB	913.5	673.75	1016	4	4	2
SLC25A3	760.25	844	3034.5	4	4	3
PHEX	470.5	496.5	127.5	4	4	3
ATP2B3	428.25	531.75	372.25	4	3	3
PHF1	593	380.75	321.5	4	3	2
PHF2	716	413	2198	4	3	3
PHKA1	622.25	989.5	1900.75	4	4	4
PHKA2	1055.25	1225.5	812.75	4	2	2
PHKB	928.5	749.75	668.25	4	4	3
PHKG1	649.75	438	317	4	4	2
PHKG2	645.5	877.25	1118	4	3	3
PHYH	524.25	606	403.75	3	3	3
SERPINA1	590.25	919.75	891.5	4	4	4
PI3	789.75	1416.5	1132.5	4	4	4
ATP2B4	319.75	966.25	363.5	4	2	2
SERPINA4	937.5	1239.25	1154.25	4	4	4
SERPINB5	768	553	208	4	3	3
SERPINB6	646.25	1016.75	1130.25	4	4	4
SERPINE2	901.75	1033	585.5	4	3	2
SERPINB8	889.5	949	326.75	4	3	3
SERPINB9	647.25	762	619.5	4	3	3
SERPINB10	927.25	540.5	202.25	4	4	4
SERPINI1	284.25	283	54.75	4	2	1
SERPINB13	484	448.25	508.5	4	2	1
SERPINI2	942	1970	2838	4	4	4
ATP4A	794.5	1633.75	3663	4	4	4
PIGA	316.75	267	139.5	4	3	2
PIGC	695	1154.25	1907.25	4	4	4
PIGF	279.25	279.5	625.5	4	4	2
PIGH	1291.5	869.5	2120.5	4	4	4
PIGR	252.75	767.5	992.5	4	3	3
PIK3C2A	309	423	1004.25	4	3	3
PIK3C2B	935.25	528.75	1448	4	4	4
PIK3C2G	440.5	324.25	536.25	4	4	4
PIK3C3	912.75	494.5	96.5	4	4	3
PIK3CA	458	710.25	493.25	4	2	2
ATP4B	591	1034.5	618.25	4	4	4
PIK3CB	1031.25	998.75	899.75	4	4	4
PIM1	637.5	277.25	76	4	3	2
PIK3CD	295.25	642.75	1850.5	4	2	2
PIK3CG	294.5	675.75	816.75	4	4	2
PIK3R1	1062.75	818.25	781.75	4	4	4
PIK3R2	414.5	546	1263.25	4	3	1
PI4KA	511.5	613	351.75	4	2	1
PI4KB	952	487.75	847.25	4	4	4
PIN1	866.5	650.25	353.25	4	4	3
PIN4	809.5	938.75	676.75	4	4	3
ATP5A1	540	81.5	17.5	4	2	0
PIP	891.25	1375	1490.75	4	4	4
PIP4K2A	382.5	945.5	628.5	4	4	3
PITPNA	357.75	184.75	234.25	4	2	3
PITX1	172.5	86.75	25.75	4	1	1
PITX2	1148.75	1632.25	1923.75	4	4	4
PITX3	379	407.75	718.5	4	3	3
PKD1	476.25	785.25	2451.25	4	4	4
PKD2	519.75	474.75	868.25	4	4	4
PKLR	669	644	551.25	4	3	3
PKHD1	467	394.75	409	4	3	2
ALDH7A1	365.75	104.5	134.5	4	3	1
PKM	263.25	94.5	116.25	4	2	3
PKNOX1	844.5	1215	1704.75	4	3	2
PKP1	801	952	402	4	3	3
PKP2	504.5	186	255.5	4	3	2
PLA2G1B	448	87.5	30.75	4	2	2
PLA2G2A	752	777	714.75	4	3	3
PLA2G4A	784.25	442	299.25	4	3	3
PLA2G5	249.5	311.75	48.5	4	2	3
PLAG1	258	653.75	298.75	4	4	4
PLAGL1	200.5	376.25	156.5	4	4	3
ATP5B	384.25	176	25	4	2	1
PLAGL2	906	2112	3241.75	4	3	3
PLAT	541.75	334	255	4	4	2
ACO1	936.75	1186.25	2804.75	4	3	3
PLAU	555.25	485.5	358.25	4	2	2
PLAUR	308.5	130.5	43.25	3	3	2
PLCB2	298.75	112.75	134.5	4	2	2
PLCB3	364.75	568.75	389	4	4	4
PLCB4	627	380	1665.25	4	4	4
PLCD1	536.75	892.75	926.25	4	3	3
PLCL1	1010.5	1239	2155.5	4	4	4
PLCG1	549.75	797.25	879	4	3	3
ATP5C1	228.5	150.25	123	4	3	1
PLCG2	543.25	657	1074.25	4	3	3
PLD1	306.5	541.25	145.75	4	1	2
PLD2	539.75	506.25	376.75	4	3	1
PLEC	340.5	430	250.25	4	4	4
PLG	607.25	463.5	187.25	4	4	4
PLEK	645	1331	1979.75	4	4	4
PLGLB2	537.75	211.25	60.5	4	2	2
PLGLB1	461.25	117.5	70.25	4	3	2
SERPINF2	833	901.75	1432.5	4	3	3
PLIN1	668.5	1176.5	537.25	4	4	2
ATP5D	823.25	406.75	687.5	4	2	2
PLK1	709.25	347	1062.5	4	3	3
FXYD1	465	1463	1228.75	3	3	3
FXYD3	439.75	1161.75	712	4	4	3
PLN	1280.25	2992.25	2307.75	4	4	4
PLOD1	537.75	1537	1791.25	4	4	3
PLOD2	392	429.5	479.25	4	2	2
PLP1	950.5	1494.25	861.5	4	4	4
PLP2	679	865.75	751.75	4	4	3
PLRG1	359.25	388	156.75	4	3	3
PLS1	302.25	818	770.5	4	4	3
ATP5E	784.75	772.75	1743	4	4	4
PLS3	526	711.75	600	4	4	4
PLSCR1	615	978.25	1190	4	2	2
PLTP	623.25	873	3102.5	4	4	4
PLXNA1	624.5	444.5	809.25	4	4	4
PLXNA2	607	131.5	396.75	4	4	2
PLXNB1	268.5	413.25	166.25	4	3	2
PLXNB3	704	704.5	1733.25	4	4	2
PMAIP1	445.5	1217.75	5642.5	4	4	4
PMCH	990	1502	1335.5	4	4	4
PNOC	915	660.75	533.75	4	4	4
ATP5F1	484.5	710.25	230.25	4	3	2
PML	1413	1175.75	889	4	4	4
PMM1	691.25	971.75	882.75	4	4	3
PMM2	477	374.5	186.75	4	4	3
PMP2	853.5	1269.5	671.25	4	4	4
PMP22	269	142.75	434.75	3	3	3
PMS1	394	690.25	1044.75	3	4	1
EXOSC9	835.5	302.5	738.5	4	4	4
EXOSC10	689.25	308.5	281	4	2	2
PMS2	872.5	1416.25	2082.75	4	4	3
PRRX1	726	487	263	4	3	3
ATP5G1	250	113.75	70	4	3	2
PNLIP	172.5	373	98.25	3	3	1
PNLIPRP1	369	644.5	1070	4	4	4
PNLIPRP2	602.75	434.75	1059	4	4	3
PNMT	1121	1269.75	938.5	4	4	4
PNN	710.75	489	233.75	4	4	4
UBL3	875.5	1106	805.5	4	4	4
2019-09-05	379.75	456.75	2370.25	4	3	4
2019-09-04	711	558.75	902.5	4	3	3
PODXL	989.25	1566.75	2318.5	4	4	4
POLA1	514.75	166.75	84.5	4	3	1
ATP5G2	626.25	210.75	91.25	4	3	2
POLB	942	1569.75	4015.75	4	4	4
POLD1	363	202	87	3	3	3
POLD2	313.75	41	34.5	4	2	1
POLE	576.5	675.25	1554	4	3	3
POLE2	644.75	447.25	243.75	4	4	4
POLG	834	1203	1812.5	4	3	3
POLH	325.5	325.25	64.5	4	2	1
POLR2A	358.25	99.75	45.25	4	3	2
POLR2B	542.75	764.5	1814	4	3	3
POLR2C	376.75	72.5	11	4	1	0
ATP5G3	334.25	327.25	111.75	4	4	2
POLR2D	761.25	561.5	173.25	4	3	3
POLR2E	677	1816.5	1524	4	2	2
POLR2F	1309.5	582.25	512.75	4	4	4
POLR2G	695.75	109.5	10.5	4	2	0
POLR2H	396.5	537.75	400.25	4	3	2
POLR2I	380.75	132.75	108.25	4	2	2
POLR2J	364.75	54	29.75	3	2	1
POLR2K	955.5	695	342.25	4	4	4
POLR2L	777.5	239	676.5	4	3	3
POLRMT	636.25	117.5	68.25	3	3	2
ATP5I	622.5	252	224.25	4	3	2
POMC	879.25	1373.25	1003.5	4	4	3
PON1	832.5	373.5	450	3	3	2
PON2	286.75	280.25	171.5	4	4	2
PON3	541.5	955	2258.75	4	3	3
POR	784.25	948.5	1171.25	4	4	4
POU1F1	498.75	314	116.5	4	3	4
POU2AF1	393	450	745	4	3	3
POU2F1	898.25	366	250	4	3	4
POU2F2	333.5	247	130	4	2	1
POU3F1	223.5	322.25	683.5	4	1	1
ATP5J	504	1145.25	1096.5	4	2	3
POU3F2	441.25	189.75	78	4	3	2
POU3F4	920.25	2096	2436.5	4	4	4
POU4F1	818	864	1140	4	4	3
POU4F2	468.5	345.75	1474	4	3	1
POU4F3	1491.25	2119	3031	4	4	4
POU5F1	424	211	396	4	3	4
POU5F1B	556	712	1317.75	4	2	2
POU6F1	396.25	295	289.5	4	3	2
PPA1	214.75	110.75	141.75	4	1	1
PPARA	451.75	432.75	341.25	4	3	3
ATP6V1A	726.75	242.75	114.75	4	3	1
PPARD	1199.25	1718.5	1260.5	4	4	4
PPARG	278	358.5	111.5	4	3	3
ACR	262	249.25	239	3	3	2
MED1	597.75	618	3465.75	4	4	3
PPEF2	421.5	211.5	96.5	4	2	1
PPAT	531	702.5	469.75	4	4	3
PPBP	516	327.75	137.75	4	4	3
PPEF1	446.25	511	155.25	4	3	2
CTSA	613.75	657.75	1732	4	4	4
PPIA	849.25	1571.75	628.5	4	3	3
PPIB	391.5	559.75	191	4	3	3
ATP6V1B1	620.75	864.75	2020.75	4	3	3
PPIC	559.5	1204.25	618	4	4	4
PPID	550.25	836.25	280.25	4	4	4
PPL	183	70	58.5	3	1	1
PPM1A	312.25	322.5	102	4	3	3
PPM1B	1164.5	2118.5	2905.25	4	4	4
PPM1G	412	519.25	1006	4	3	3
PPOX	916	282.75	100.25	4	4	3
PPP1CA	766.25	498.25	381	4	4	3
PPP1CB	512.5	417.75	124.75	4	4	2
PPP1CC	425.75	648.25	126.5	4	4	2
ATP6V1B2	348	206.75	55.5	4	2	1
PPP1R1A	415.75	1105.5	1032.5	4	4	3
PPP1R2	378.5	117.5	52.5	4	2	1
PPP1R3A	760	1421.75	1028	4	4	4
PPP1R3C	419.25	701	415.25	4	4	4
PPP1R3D	697.25	735	957.25	4	3	3
PPP1R7	627.5	1091.5	454.25	4	3	1
PPP1R8	568.75	208	161.5	4	2	2
PPP1R10	897	573	292.25	4	4	4
PPP2CA	412.25	901	332.25	4	4	3
PPP2CB	1048	1917.25	2377.5	4	4	4
ATP6V0C	836.75	643.5	152	4	4	2
PPP2R1A	2541.75	1681	1206	4	2	2
PPP2R1B	626	650.5	533.5	4	3	3
PPP2R2A	518.25	154	400	4	3	2
PPP2R2B	1118.5	984.5	872	4	4	4
PPP2R2C	527.25	679.75	1712.5	4	4	2
PPP2R3A	827	1575.25	2667.25	4	4	4
PPP2R4	663.75	1087	1865.75	4	4	3
PPP2R5A	512.75	642.75	532.75	4	4	4
PPP2R5B	613.75	469.75	675.5	4	4	4
PPP2R5C	506	797.5	3707.5	4	4	4
ATP6V1C1	310.75	367.75	246.25	4	3	3
PPP2R5D	403.5	132.5	114.25	4	2	1
PPP2R5E	445.75	770	808.5	4	3	3
PPP3CA	627.75	1164.25	564.5	4	4	4
PPP4C	478.25	85.25	414	4	3	2
PPP3CB	901.25	1359	1692.75	4	3	4
PPP3CC	817	437.75	689.5	4	4	3
PPP3R1	684	1104	1980.75	4	4	4
PPP3R2	947.25	797.75	442	4	4	4
PPP5C	251.75	232.5	46.25	4	2	1
PPP6C	415.25	226.5	90.25	4	2	1
ATP6V1E1	203.75	504.75	220	4	4	2
PPT1	919	1156.25	1487.75	4	4	3
PPY	657.75	663.25	780	4	4	3
NPY4R	752.5	1230.5	2895	4	3	4
PRB1	967.25	1181.25	1137	3	3	3
PRB3	643	1443.5	1511.25	4	3	3
PRB4	745	705.25	428	4	2	3
PRCC	645.5	341.5	978.75	4	4	4
PRCP	382.25	594.75	438	4	4	4
PRELP	492	748	951.5	4	4	3
PREP	712	957	561	4	2	2
ATP6V0B	820.75	265	76.25	4	4	3
PRF1	451.25	384.5	1083	4	4	4
SRGN	540.75	500.5	1668.75	4	4	3
PRG2	241.25	700.5	1285	4	3	4
PRH1	642.25	1432	3909.5	4	4	4
PRH2	329	343.5	410.75	4	3	3
PRIM1	853.5	318.25	53.5	4	3	2
PRIM2	752.5	662.75	926.75	4	2	3
PRKAA1	339.25	181	55	4	3	2
PRKAA2	152.5	195.5	112.75	4	3	2
PRKAB1	804.5	1035.75	1207.25	4	4	3
ATP6V1G2	665.25	746.75	541	4	4	4
PRKAB2	629.25	1224.5	899	4	4	4
PRKACA	525	320	490	4	4	2
PRKACB	888.5	1093.75	768	4	4	3
PRKACG	778.75	938.75	853.25	4	4	3
PKIA	364.75	697.75	309.5	4	4	3
PKIB	506.75	631.75	447.25	4	4	4
PRKAG1	323	695	787.75	4	3	3
PRKAR1A	260.5	232.75	244	4	3	1
PRKAR1B	441.5	793.5	2147	3	2	2
PRKAR2A	239.25	169	154.25	3	2	1
ATP6V0A1	733.75	263.25	709.25	4	3	2
PRKAR2B	1053	2482.75	1382.5	4	4	4
PRKCA	495.75	635.75	1594.5	4	3	2
PRKCB	315.75	389.75	372.25	4	4	3
PRKCD	473.25	615.25	921.5	4	4	4
PRKCE	1049.5	1862.75	2552.5	4	4	4
PRKCG	303.75	488.25	486	4	4	4
PRKCH	1173.75	772.75	241	4	4	3
PRKCI	648.25	1084	1190	4	4	4
PKN1	504	1096.5	2076	4	3	4
PKN2	675.25	495.5	96.5	4	4	3
ATP6AP1	465.75	430	126	4	4	4
PRKD1	813.75	1023.25	1659	4	4	4
PRKCQ	692	844.25	1038.5	4	4	4
PRKCSH	234	353.75	121.25	4	4	3
PRKCZ	271	563.75	442.75	4	4	2
PRKDC	961.75	489	159.75	4	3	2
PRKG1	313.5	333.25	67.25	4	3	1
PRKG2	460.75	604.25	1456.25	4	3	3
MAPK1	424.5	788.75	1041.25	4	4	2
MAPK3	827.75	1390.75	2549.5	4	3	3
MAPK4	355.75	1323.5	1132.75	4	4	3
ATP7A	1171.75	1232.5	1366	4	4	4
MAPK6	769.5	634.5	547.5	4	4	4
MAPK7	225.25	202.25	25.25	4	3	0
ACO2	1073	1484	955.75	3	3	3
MAPK8	614.25	325.5	167.75	4	4	4
MAPK11	529.75	361.5	810	4	3	3
MAPK9	617.5	1052	687	4	4	3
MAPK10	855.25	1250.5	1512.75	4	4	4
MAPK13	645.5	727.75	288.5	4	4	4
MAP2K1	569.25	395.75	166.75	4	4	2
MAP2K2	391.25	542	269.5	4	4	3
MAP2K3	362.25	382.25	161.75	4	4	4
ATP5O	982.25	1367	1564	4	4	2
MAP2K5	446	442	376.5	4	3	3
MAP2K6	586.75	990.75	714.5	4	4	4
MAP2K7	962.5	1864	2987.5	3	3	4
EIF2AK2	361	353	1081.5	4	4	3
DNAJC3	379.25	655	394.75	4	3	2
PRKRIR	616.75	236.75	133.5	4	2	2
PRKX	328.75	324.25	114.25	4	3	3
PRL	698.25	787.25	3755.25	4	3	3
PRLR	785.75	420.25	143	4	2	2
PRM1	878.25	1168.75	894	4	4	4
ATP7B	220.25	155.75	56	3	2	2
PRM2	1536.25	2187.5	1931.75	4	4	4
PRNP	850	853.25	446	4	4	4
PSPN	542.5	1112.75	1388.75	4	4	4
PROC	667.5	509	785.75	4	3	3
PRODH	903.75	1085.75	2300.25	4	4	4
PROP1	1278.75	1971.5	1491.25	4	4	3
PROS1	443	763.75	937.25	4	3	3
PROX1	291.25	7	16.5	4	0	1
PRPH	443.25	684.5	633	4	4	3
PRPS1	980.5	2387	1578.75	4	3	3
ATR	285.5	137.5	138.5	4	1	1
PRPS2	527.75	1233.5	438.5	4	4	4
PRPSAP1	450.75	713	962.75	4	2	2
PRPSAP2	775.25	764	903.25	4	4	4
PRRG1	346	307.75	412.75	4	3	3
PRRG2	368	473.25	418.25	4	4	2
LGMN	616.75	949.5	2471	4	4	4
PRSS1	213	181.5	117.25	4	2	2
PRSS2	414.5	276	173.75	4	4	3
PRSS3	515	269.75	109.25	4	3	2
MASP1	363.5	602.25	253.5	4	4	4
ATRX	269	224.25	146.25	4	3	2
RELN	857.25	590.75	1731.5	4	4	4
KLK7	404.25	416.75	651.75	4	4	4
TMPRSS15	461.25	270.75	150.25	4	4	3
PRSS8	702	1554.25	1874	4	4	4
KLK6	395	662.5	1571.5	4	4	3
HTRA1	693.75	1293.5	1080.75	4	4	3
KLK10	887	939.5	1732	4	4	4
PRTN3	454.75	383.25	278.5	4	4	4
PSAP	366.25	435	386.75	4	3	2
PSD	600.75	632.5	480.25	4	4	4
KIF1A	182	201.5	248.25	4	2	1
PSEN1	650.25	827	671	4	4	4
PSEN2	350.5	950	457	4	4	4
PSG1	378.25	529.5	857.5	4	3	3
PSG2	1040.5	1024.5	650.75	4	4	4
PSG3	657	909.75	656.5	4	4	4
PSG4	1075	1632.75	1055.25	4	3	3
PSG5	743	1509	1302.5	4	3	3
PSG6	1068	1029.5	877.75	4	4	4
PSG7	361	599.5	1177	4	4	3
PSG9	254.5	128.5	91.75	4	2	1
AUH	859.75	980.75	3364.75	4	4	4
PSG11	926.25	1128	1621.75	4	4	3
PSKH1	744	1027.25	1556.5	4	3	2
PSMA1	561.75	1019.75	1626	4	4	4
PSMA2	334.75	691.5	390.5	4	3	3
PSMA3	670.75	1548.5	1039.25	4	3	3
PSMA4	726.5	391.5	606	4	2	2
PSMA5	652.75	185.25	596.75	4	4	3
PSMA6	243.25	9.75	0	4	0	0
PSMA7	375.75	31.75	38.25	4	1	2
PSMB1	859	1258.25	1789.25	4	4	4
AUP1	443.75	614.5	148.5	4	3	3
PSMB2	285	322.25	502.25	4	3	3
PSMB3	1015.75	452.5	177	4	3	3
PSMB4	1635	625.5	749.75	4	4	4
PSMB5	524.75	126.5	91.5	4	2	2
PSMB6	273.25	599.25	183.5	4	3	3
PSMB7	738.5	451.5	82	4	2	2
PSMB8	914.75	1456.5	1714.25	4	4	4
PYY	400	588.5	481	4	4	3
PSMB9	480.75	866.75	479.5	4	3	3
PSMB10	543.5	1713	1117	3	3	3
AVP	218.75	425.25	156.5	4	3	3
PSMC1	404.5	227.25	33.5	4	2	1
PSMC2	621	972.25	953.25	4	4	4
PSMC3	269.75	282	800.75	4	4	2
PSMC4	528.25	435.75	282.75	4	2	3
PSMC5	485.5	445.75	442.75	4	3	2
PSMC6	516.75	358.75	1305.5	4	3	1
PSMD1	830.75	956	327	4	4	3
PSMD2	336.25	149	208.5	4	3	3
PSMD3	715	211	136	4	3	3
PSMD4	457.75	1304.25	1778	4	4	4
AVPR1A	889.75	946.75	1104.25	4	4	4
PSMD5	518	256.75	142.5	4	3	2
PSMD7	460	174	16.75	4	2	0
PSMD8	881.5	233.5	440.75	4	2	3
PSMD9	899	2354.75	1362.5	4	4	3
PSMD10	848.75	1272.25	1293.25	4	4	4
PSMD11	396.5	394.75	1218.5	4	4	3
PSMD12	751	183.5	949.5	4	3	3
PSMD13	404.5	80	67	4	1	2
PSME1	585.25	534.5	262.25	4	4	4
PSME2	905.5	1402.25	1173.25	4	4	4
AVPR1B	752.5	1210	653.25	4	3	3
PSPH	610	1200.25	1293.5	4	4	4
PTAFR	906	747	835	4	3	3
ACOX1	502.75	239	172.5	4	3	3
PTBP1	495.5	525.75	192.5	4	2	2
TAS2R38	342.75	217.75	199.5	4	4	2
PTCH1	397.25	429.5	377.5	4	3	3
PTEN	944.75	743.25	1907	4	4	4
PTGDR	703.25	829.5	963.75	4	3	3
PTGDS	724.25	863.25	146.5	4	3	3
PTGER1	901.75	1150.75	892	4	4	3
PTGER2	1153	1027.25	798.25	4	4	4
AVPR2	748.75	1523.75	3955	4	4	4
PTGER3	531.75	1020.75	894.25	4	4	3
PTGER4	323.75	579.5	665.75	4	3	1
PTGFR	759.5	1771.25	2348.25	4	4	4
PTGFRN	206.5	433	627.5	4	3	3
PTGIR	406	808	1019.75	4	4	3
PTGIS	493.25	595	1470.75	4	2	2
PTH	503.5	370.5	710.5	4	3	2
PTGS1	301.25	513.75	83.25	4	3	2
PTGS2	710	504.25	508	4	4	4
PTHLH	244.5	9.75	45	4	0	1
AXL	538.5	1171.25	756.5	4	4	3
PTH1R	895	1504.75	1173.25	4	4	4
PTH2R	774.75	1364.25	726.75	4	4	4
PTK2	866.25	1140.75	836.25	4	3	2
PTK6	244.5	801.5	329.5	3	4	2
PTK7	1072.25	818	213.75	4	4	4
TWF1	381.75	445.25	1027.25	4	3	2
PTMA	606	366.5	84.5	4	4	2
PTMS	153.25	80.75	39.75	4	1	2
PTN	918.5	1373.5	956.25	4	4	3
QSOX1	577	462	576.75	4	3	2
AZGP1	648	1058.25	684.25	4	4	4
PTPN1	310.75	702.5	1118.5	4	3	3
PTPN2	312.75	1358.25	737.75	4	4	4
PTPN3	526.25	675.25	2675.25	4	4	4
PTPN4	1302.75	2798.25	3769.75	4	4	4
PTPN6	290.5	65.5	15	4	1	1
PTPN7	630	651	2202.5	4	3	3
PTPN9	956.75	1638.5	882.5	3	4	3
PTPN11	295	140	15	3	2	0
PTPN12	771.5	1480.25	1113	4	4	4
PTPN13	544.75	718.5	229.75	4	3	2
AZU1	513.25	475	497.75	4	4	3
PTPN14	437.5	451.75	763.5	4	4	3
PTPRA	480.25	281.25	250.75	4	3	3
PTPRB	523.5	918.75	2419.25	4	4	3
PTPRC	522.5	298	174	4	4	3
PTPRD	405.5	352.75	131.5	4	4	3
PTPRCAP	717.25	772.25	1112.75	4	4	4
PTPRE	599.5	586.25	282.25	4	4	3
PTPRF	828.25	887.25	799.25	4	4	4
PTPRG	346.25	305.25	1501.75	4	2	2
PTPRH	158.25	128	40	4	2	1
B2M	517.5	656.25	644	4	3	2
PTPRJ	648.75	641	628.75	4	3	2
PTPRK	322.5	618	523.75	4	4	4
PTPRM	600	400.25	344	4	4	3
PTPRN	352.5	494.5	372.75	4	4	4
PTPRN2	1149.5	967.25	1937.75	4	4	4
PTPRO	478.5	645	331	4	3	2
PTPRR	461.5	319.5	315.75	4	2	3
PTPRS	226.75	213	388	4	3	2
PTPRZ1	402	554	564.25	4	3	3
PTS	620.25	763	327.5	4	4	4
BAAT	463.75	354.5	229.75	4	3	1
PTX3	769.25	1468.25	3040.25	4	4	3
RAD1	615.25	243	171.5	4	3	3
PURA	341.75	612.75	458.5	4	4	4
PURB	350.25	569.5	410.25	4	2	3
PVALB	556.75	746.25	601.5	3	4	3
PVR	521.5	806.5	497.75	4	4	4
PVRL1	448.75	346.75	156.5	4	4	3
PVRL2	735.75	855	828.75	4	3	3
PWP2	484.25	137.75	84.75	4	2	2
PEX19	680.25	1075	3183.75	4	4	4
BACH1	421.75	401	428.75	4	4	2
ABCD3	264	157.5	129.75	4	3	1
ABCD4	468.25	485.5	1075.75	4	3	3
PXMP2	384	693.25	829.25	4	3	3
PEX2	703.75	506.75	499.5	4	3	4
PXN	837.25	1174	2878.75	4	4	3
PEX5	765.5	543.75	238.75	4	4	4
PYCR1	756	875.5	2122.75	4	4	4
ALDH18A1	218	168	52.5	4	3	2
PCYT2	1362.5	907.25	1142	4	4	4
PYGB	379.5	234	193.5	3	2	2
BAD	402.5	390.75	187.5	4	3	4
PYGL	437.5	1037	352.25	4	4	4
PYGM	918.25	1082	961.25	4	4	4
PZP	698	796.75	761	4	4	4
QARS	570.5	126.5	1543.5	4	2	2
QDPR	580.5	496.5	384.5	4	2	2
RAB1A	601	669	280	4	3	3
RAB2A	1126.5	1684.75	1739.5	4	4	4
RGL2	318.75	543.25	547.5	4	4	3
RAB3A	256.5	509.25	332	4	3	2
RAB3B	418.5	726.75	1537.75	4	3	2
BAG1	607.5	235.75	282.25	4	3	3
RAB3IL1	455	547	526.5	4	3	3
RAB4A	599.25	885.75	930.75	4	4	4
RAB5A	629.25	1054.5	1257.5	4	4	4
RAB5B	601	526.5	439.25	4	4	4
RAB6A	1023.25	1510.25	2674.75	4	4	4
MAP4K2	621.5	1755.75	1772.25	4	4	4
RAB13	394.5	376.5	401.25	4	3	3
RAB27A	564	1182.25	1291.75	4	4	3
RAB27B	1054	1721.5	2974.25	4	4	4
RABGGTA	187.25	137.75	10.75	4	1	0
ADGRB1	1234.75	1537	1813.75	4	4	4
RABGGTB	782.75	1079.75	303.5	4	4	4
RABIF	1000	1951.75	2697	4	4	4
ACP1	969.5	1491.25	1814.25	4	4	4
RAB5C	520.75	1054.75	681.5	4	4	4
RAC1	512	579.75	210	4	4	2
RAC2	777.25	429.75	100.5	4	4	4
RAC3	518.75	570.5	212.25	4	3	2
RAD9A	387.5	155	37	4	3	2
RAD17	568.25	878	428	4	4	3
RAD21	830.5	985.25	1551.75	4	3	2
RAD23A	1127.75	1254.5	567	4	4	4
ADGRB2	614	568.75	405.25	4	4	2
RAD23B	393.5	457.75	165	4	3	3
RAD51	584	902.5	697.75	4	4	3
RAD51C	723.25	347	65.25	4	4	3
RAD51B	1007	875.5	192	4	4	2
MOK	1180.5	514.5	466	4	4	3
RAD51D	393.75	96.5	1425	3	2	2
RAD52	571.25	441.75	239	4	3	2
RAF1	551	459.75	395.25	4	1	1
RAG1	981.75	1396.25	1009	4	4	4
RAG2	538.5	410	230.75	4	4	3
ADGRB3	605	618.5	964.5	4	3	4
RALA	344.25	382.5	243	4	3	1
RALB	447.75	762.25	445	4	3	2
RALGDS	608	456.25	1701	4	3	3
RAN	686.25	105.75	77	4	1	1
RANBP1	690.25	773	583.5	4	4	4
RANBP2	95.5	222	78.5	4	1	1
RANGAP1	693.25	347	692.5	4	4	3
RAP1A	611.5	616.25	201.25	4	4	3
RAP1B	873.25	1044	276.75	4	4	3
RAP1GAP	342	531	627	4	4	4
BAK1	1155.5	801	1546.75	4	4	4
RAP1GDS1	1214	1956.5	2305.5	4	4	4
RAP2A	854.25	1684.75	2183	4	4	4
RAP2B	1026.5	1089	1023.5	4	4	4
RAPSN	525.25	955.5	988.75	4	3	2
RARA	899.5	1772.75	2423.5	4	4	4
RARB	407.75	134.25	268.75	4	2	2
RARG	560.25	214.25	235	4	2	2
RARS	486.75	194.5	33.25	4	2	1
RARRES1	572.75	1005.75	1060.25	4	4	4
RARRES2	952.5	1127.25	1314.75	4	4	4
NKX3-2	533	691.75	1361.75	4	4	4
RARRES3	890.5	844	864.75	4	4	4
RASA1	110.5	129.75	255	4	3	3
RASA2	535.75	1447.5	1834.25	4	4	4
RASGRF1	742	1447.75	1013.5	4	4	3
RASGRF2	755.25	769.25	839.25	4	4	4
RB1	1227	1108	504	4	4	4
ARID4A	366.5	230.75	62.25	4	4	2
KDM5A	898.5	1460.25	2040.25	4	4	3
RBBP4	598.5	176.25	47	4	3	1
RBBP5	379	204.25	172.5	4	2	2
BARD1	851.75	576	995.5	4	4	3
RBBP6	500.75	127.75	455.5	4	4	3
RBBP7	309.5	821	353.75	4	3	2
RBBP8	485.25	92.5	69.75	4	2	2
RBL1	420.25	729.5	501	4	4	4
RBL2	991.5	594.75	437.75	4	4	4
RBM3	411.25	444.5	429	4	3	3
RBM4	307.5	321.25	552.75	4	4	4
RBMS1	309	441.25	1026.75	4	3	3
RBMS2	456.25	149.25	81.75	4	2	3
RBMY1A1	520.5	844.25	943.5	4	4	4
BAX	873	2058.75	13607	4	3	4
RBP1	346	433.25	538.25	4	3	2
RBP2	611.5	604.75	1833.25	4	4	2
RBP3	784.75	461.5	370	4	3	2
RBP4	487.5	460	250.25	4	4	2
RCN1	455	242.5	422.25	4	4	2
RCN2	401	742.5	888.5	4	3	3
OPN1LW	751.25	1573.25	2656.25	4	4	4
RCVRN	593.25	713.5	1593.5	4	4	4
RDH5	840.5	746.25	1185.5	4	4	4
PRPH2	218	161	360	4	1	2
BBS1	461.25	132	163	4	2	2
RDX	824.75	1604.25	1455	4	4	4
RECQL	489.75	799.25	2336.75	4	4	4
REL	469.5	351	216.25	4	4	3
REG1A	397.25	854.5	636.25	4	4	4
REG1B	966.5	1686	1380	4	4	4
RELA	265.5	309	206.25	4	4	4
RELB	345.25	401	264.25	4	4	3
REN	568.5	338.5	315	4	3	3
RENBP	162.25	520.5	2146.5	4	4	2
UPF1	369.5	206.5	98.5	4	3	2
BBS2	261	300.75	201.25	4	3	2
DPF2	651.5	342.75	278.5	4	4	3
REST	346.5	232	63.75	4	2	2
RET	566.25	1319.25	7659	4	4	4
REV3L	666	615.75	285.25	4	4	3
RFC1	496.25	116.75	50.25	4	3	2
RFC2	725.75	251	651	4	2	2
RFC3	547.75	256.25	275.75	4	3	4
RFC4	352.25	155.25	78.75	4	3	2
RFC5	318.75	175	598.75	3	3	2
RFNG	1071.5	781	2250.5	4	4	4
BBS4	254.75	53.75	26.75	4	2	1
TRIM27	397.25	671.25	1424	4	4	2
RFPL1	517.5	1252.5	588	4	2	1
RFX1	511.5	838.5	793.75	4	4	3
RFX2	1304.5	1278.75	1373	4	3	3
RFX3	646.25	1551.75	787	4	4	4
RFX4	664.5	823.25	911.5	4	4	4
RFX5	485.75	575.75	129.25	4	2	1
RFXAP	304.75	134.75	29	4	2	1
RGR	751.5	463.75	435.25	4	4	4
RGS1	320.25	229.5	285	4	3	3
BCAT1	451.75	550.5	270.75	4	3	2
RGS2	825.5	972.25	840.75	4	4	3
RGS3	841.25	595.25	1157.5	4	4	2
ACP2	310.25	399.5	255.25	4	3	3
RGS4	203.75	373	124	4	3	2
RGS7	1014.5	1059.5	851.5	4	4	4
RGS10	392	451.5	682	4	3	3
RGS12	405.75	641	725	4	4	2
RGS13	341.5	117.25	124.25	4	2	2
RGS16	413	524.75	789.25	4	4	3
RHAG	669	849.5	2198.5	4	4	4
RHCE	1268	3407	2293	4	4	4
BCAT2	1161	982.5	2222	4	4	3
RHD	727.5	1655.25	915.5	4	4	4
RHEB	992.5	463.25	240.25	4	4	2
RHO	299	257.25	102.75	4	4	3
RLN1	831.5	1041	777.5	4	4	4
RIT2	189.5	383.75	271.5	4	3	3
RING1	916.75	1225.25	1304.75	4	4	3
RIT1	496.5	496.75	399	4	3	3
RLBP1	532.5	583.5	636.25	4	4	4
RLF	614.75	1154.75	485.25	4	4	4
RLN2	407.75	1098	718.75	4	4	3
BCHE	310.75	322	172.5	4	4	3
RNASE1	707.5	552	513.75	4	4	3
RNASE2	430.75	1111.5	281.25	4	3	3
RNASE3	541.5	1298.75	1704	4	4	4
RNASE4	1121	1308	1145	4	4	4
RNASE6	322.5	153.25	50.5	4	1	1
RNASEL	604.75	503	63.75	4	4	2
RNF2	546.25	928.75	1648.5	4	4	4
BRD2	304.75	285.5	64.75	4	3	3
RNF4	1241	624.5	169	4	2	3
RNF5	429	895	615.5	4	3	2
BCKDHA	660	508.25	441	4	4	4
RNF6	569	408.25	540	4	4	2
RNH1	500.5	943.75	1102.25	4	4	3
RNPEP	576.75	772	1437.25	4	4	4
ABCE1	663.75	170.75	67.75	4	3	1
ROBO1	652	317.5	141.5	4	3	4
ROBO2	579	483.5	541.75	4	4	4
ROCK1	686.5	401.5	270.25	4	4	4
ROM1	679	1223	478	4	3	3
RORA	599.75	808.5	855.75	4	3	3
RORB	1116	857.25	305.75	4	3	2
BCKDHB	647.5	1001.5	539	4	4	4
RORC	413.75	553.75	1299.25	4	3	3
ROS1	367	359.75	235.25	4	3	3
RP9	572.25	727	455.25	4	4	3
RP1	376	648.5	689.5	4	3	2
RP2	617.5	875	1020.25	4	4	3
RPGR	407.5	947.5	5066	4	4	3
RPA1	774	1710	1651.5	4	4	4
RPA2	458	634.75	278.25	4	4	3
RPA3	442	194.75	174	4	3	2
RPE	782.25	405.75	384	4	4	3
CCND1	378.5	256.25	83.25	4	3	2
RPE65	631	1342.5	1496.75	4	4	4
RPL3	160	29.5	0	3	2	0
RPL3L	644.25	1252.75	2836	4	4	3
RPL4	398	231.5	901.75	4	3	3
RPL5	1037.25	630	480.5	4	4	4
RPL6	1084	316	480.25	4	3	2
RPL7	1210.5	314	300.25	4	1	2
RPL7A	418	180.25	29.5	4	2	1
RPL8	379.75	97	56.5	4	2	1
RPL9	744.5	482.25	848.75	4	4	4
BCL2	505.75	295.75	19	4	3	1
RPL10	339.5	111.25	90	4	2	2
RPL11	509.75	356.25	212.5	4	2	2
RPL12	460.75	78.5	112.75	4	1	1
RPL13	760.25	264.25	1026	4	4	1
RPL15	694.5	581	492	4	2	2
RPL17	803.5	526.25	1001.75	4	2	1
RPL18	158.5	6.5	4.5	4	0	0
RPL18A	238	130.75	121.25	4	3	1
RPL19	1376.5	154.75	167.5	4	2	1
RPL21	610.5	502.25	415.5	4	4	3
BCL2A1	734	468.5	175.25	4	3	2
RPL22	708.75	297.25	431.25	4	4	3
RPL23A	639.25	256.25	200	4	2	1
MRPL23	281.25	167.75	171	4	2	2
RPL24	412	146.5	54.75	4	1	1
RPL26	323	241	79.25	4	3	3
RPL27	424.5	255.5	90.5	4	2	2
RPL30	531.5	1002.25	804.5	4	3	3
RPL27A	559	523	2219.75	4	4	4
RPL28	343.75	324.5	484.25	4	3	3
RPL29	877.5	1211	555.75	4	3	3
BCL2L1	359.5	83.75	399	4	3	2
RPL31	540.5	83.5	27	4	1	1
RPL32	1247.25	707.5	925	4	3	3
RPL34	264.25	91.25	200.5	3	1	1
RPL35A	893	1027.5	1665	4	4	3
RPL36AL	899.75	302.75	157.25	4	3	3
RPL37	524.5	116	140.25	4	1	2
RPL37A	268.5	151.5	132.5	4	2	2
RPL38	451.75	442.25	776.25	4	4	3
RPL39	561.5	616	155.25	4	3	2
RPL41	980	1800	498.5	4	3	3
BCL2L2	934.25	762.5	445.5	4	4	3
RPL36A	568.5	983	795.5	4	4	4
RPLP0	729.75	438.25	1832	4	3	4
RPLP1	596.75	774	266.25	4	4	3
RPLP2	385.75	213	167.25	4	3	2
MRPL12	288	142	67	4	2	2
MRPS12	758.5	225.5	211.25	4	3	2
RPN1	765	137	209.75	4	2	1
RPN2	229.75	127	590	4	1	2
RPS2	451.25	125.75	95	4	1	1
RPS3	595.25	575.5	370.25	4	3	3
BCL3	1043	1847.25	2409.75	4	4	4
RPS3A	1357.5	475	639.5	4	3	2
RPS4X	716.5	269.5	75	4	3	1
ACP5	825.5	1454.5	4286.25	4	3	3
RPS4Y1	777.5	1375.5	1518.5	4	4	4
RPS5	1151.75	1409.75	2736.25	4	3	3
RPS6	725.75	269	196.75	4	3	2
RPS6KA1	365.75	740.5	343.5	4	4	3
RPS6KA2	672	280.25	143	4	4	2
RPS6KA3	839.25	1549	2903.75	4	4	4
RPS6KB1	621.75	484.25	417.5	4	4	4
RPS6KB2	811	849	643.25	4	4	3
BCL6	1681.25	1919.5	2073.75	4	4	4
RPS7	564.5	467.75	267.75	4	4	2
RPS8	343.25	4.75	0	4	0	0
RPS9	448.75	210.5	186.75	4	2	2
RPS10	272.25	208.75	149.5	4	1	1
RPS11	612.5	193.75	278.25	4	4	2
RPS12	890.5	1514.25	664	4	3	4
RPS13	458.5	88.25	87.75	4	2	1
RPS14	515.75	129.5	71.75	4	2	3
RPS15	306	291.5	166.75	3	3	2
RPS15A	349	102.75	173	4	2	2
BCL7A	609.25	1191.5	1229.5	4	4	4
RPS16	1207	1048.25	2391.25	4	4	2
RPS17	531	155.5	53.75	4	3	2
RPS18	640	59	50.25	4	2	1
RPS19	407.25	92	21.25	4	2	1
RPS20	834.25	163	166	4	3	2
RPS21	421.5	601.25	448.25	3	3	3
RPS23	380.5	363	710.25	4	3	3
RPS24	432.75	172.25	187.25	4	3	3
RPS25	383.75	148	67.25	3	1	1
RPS26	420	225.75	530	3	2	2
BCL9	744.75	710.5	612.5	3	3	3
RPS27	741.25	904.25	673.25	3	1	2
RPS27A	659.75	848.5	725	4	4	4
RPS28	592.75	500.5	233.5	4	3	3
RPS29	780.25	1475.5	3454.75	4	4	3
RRAD	785.75	1731.5	1521.25	4	4	3
RRAS	411	324.25	125	3	2	2
RRBP1	744.5	623.25	573.25	4	4	4
RREB1	275.75	400.75	1795.25	4	4	4
RRM1	357	166.25	223.5	4	2	1
RRM2	495	289.25	320.75	4	3	1
TNFRSF17	998.75	2131.75	975.5	4	4	4
RTKN	501.5	303.25	176.25	4	2	3
RS1	1253.25	2755	1498.5	4	4	4
RSC1A1	542.5	798.5	298.5	4	4	4
CLIP1	1308	1715.75	1141.25	4	4	4
RSU1	159.75	137.25	56.5	4	2	1
RTN1	400.25	582.75	1030.25	4	3	3
RTN2	1131.5	3049.75	2242.5	4	4	4
RXRA	638.5	1511.25	1636.5	4	4	3
RXRB	726.25	371.5	347	4	3	3
RXRG	398	342.5	414.5	4	3	3
HCN2	491.75	789.75	1008.75	4	2	3
RYK	603	970.25	327.5	4	4	4
RYR1	442.5	351	199	4	3	3
RYR2	507.25	406.25	432	4	3	3
RYR3	280	673.75	1772.75	4	4	4
S100A1	531.75	692.25	320.25	4	4	3
SORT1	865.5	1911.75	2069.75	4	3	3
S100A2	437.5	734.75	558.25	4	4	4
S100A3	917.75	1072.5	672.5	4	4	4
S100A4	811.5	977.75	583.5	4	4	4
S100A5	304.5	307.75	42.75	4	3	2
OPN1SW	885.25	1949.25	2104.75	4	4	4
S100A6	953.5	1614.5	1028	4	4	4
S100A7	347.75	1056.75	688.75	4	4	4
S100A8	493	694.75	791.25	3	2	2
S100A9	526.5	293.75	257	4	2	2
S100A10	223.25	282.75	184.75	4	4	3
S100A11	1046.5	1297.25	859.75	4	4	4
S100A12	651.25	617.5	832.75	4	4	4
S100A13	355.75	402.75	104	4	4	3
S100B	1253.5	1610	1312.5	4	4	4
S100P	976.75	3040.5	4830	4	4	4
BCR	310.5	315.75	203.5	4	4	3
SAA1	416.25	338.5	528	4	4	2
SAA2	405	314.25	787.75	4	2	2
SAA4	723.25	1968.5	3011.5	4	4	4
VPS52	843	546.5	908.75	4	4	2
SAFB	677.5	296	112	4	3	3
SAG	523	547	631.25	3	3	3
ACSM3	595.75	884.5	1059.75	4	4	4
SALL2	502.25	435.5	74	4	3	2
SALL1	418	264.25	306.25	4	3	2
MAPK12	351	317.25	604.5	4	2	2
BCS1L	444.5	194.25	57.25	4	3	2
SARS	549.5	1001.75	1026.75	4	2	2
TSPAN31	423.75	1028	625.5	4	4	4
SAT1	367.75	278.5	82.5	4	2	1
SATB1	555.75	453.75	1668.5	4	3	3
SBF1	414.25	343	282	4	3	2
MSMO1	405	380	151.25	4	4	1
SC5D	467.25	260	539.5	4	2	2
ATXN1	385.25	377.5	1148	4	2	1
ATXN2	650.5	642.5	871.5	4	4	4
ATXN7	573.75	461.25	4057	4	3	3
BDH1	628.5	874.25	1034.5	4	4	4
SERPINB3	424.25	486	368.25	4	3	3
SERPINB4	518.25	468.75	355.25	4	4	4
SCD	327.75	137.25	51.25	4	2	2
CLEC11A	527.25	556.75	1257	4	3	3
SCML1	908	1176	2393.5	4	4	4
SCN1A	271.25	268.25	51.25	4	2	2
SCN1B	284.5	369.5	243.75	4	4	2
SCN2A	851.25	1210	1209	4	4	4
SCN2B	294.25	928.25	272.25	3	3	3
SCN3A	453.75	278.75	116.5	4	3	2
BDKRB1	520	606.5	573.25	4	3	3
SCN4A	538.5	221.25	330.75	4	2	1
SCN4B	803	1590	821.25	4	4	3
ACPP	640.75	876.25	2075.5	4	4	4
SCN5A	432	344.5	145.25	4	4	2
SCN7A	804.5	1175.25	3350.5	4	3	2
SCN8A	707	510	563.75	4	4	3
SCN9A	849.5	1295.5	1121.25	4	4	4
SCN10A	577.25	915	1151.5	4	4	4
SCNN1A	356.25	491.75	187	4	4	4
SCNN1B	274.25	581.5	2180.25	4	4	2
SCNN1D	638.75	449.5	209.5	4	2	2
BDKRB2	987.5	1535	2533	4	4	4
SCNN1G	735.25	768.25	807.5	4	4	4
SCO1	306.5	85.75	0.25	3	2	0
SCP2	686.5	1067	1784.75	4	4	4
SCT	217.75	397.25	506.25	4	4	4
SCTR	452	468.25	1615.5	4	3	3
SRL	428	468.5	222.75	4	3	3
CCL1	911	1247.5	938	4	3	3
CCL2	518	1095.75	1490.5	4	4	3
CCL3	402.25	923.5	1239.25	4	3	3
CCL4	1278.25	2099.25	2243.5	4	4	4
CFB	573	261.25	361.25	4	2	2
CCL5	832.25	457	872	4	3	3
CCL7	296.75	326	163.25	4	4	4
CCL8	348.25	753.25	730.25	4	4	4
CCL11	527.25	572.5	611.75	4	4	3
CCL13	608.5	694.25	2351.75	4	4	4
CCL14	1154.75	1450.25	1631.25	4	4	4
CCL15	910.25	963.5	680.75	4	4	3
SERPINA3	502	1073.5	719	4	4	4
CCL16	1203.75	1569.5	1527	4	4	3
CCL17	466.25	541.25	190.75	3	2	2
CCL18	577.5	699	581.25	4	4	4
BFSP1	325.75	724.75	964.5	3	2	2
CCL19	555	509.25	230	4	4	3
CCL20	933.75	932.25	771	4	4	4
CCL21	895	1524.75	2158.25	4	4	4
CCL22	444.25	922.25	507.5	4	4	3
CCL23	934.5	2020.5	1196	4	3	2
CCL24	860	742	438.75	4	4	3
CCL25	419.75	633.25	383.5	4	4	3
CXCL6	1070.75	2138.5	3326.5	4	4	4
CXCL11	1061.5	1027.5	1277.5	4	4	4
CXCL5	477.5	470	434.75	4	4	4
BGLAP	391.25	811.75	303	4	3	3
XCL1	284.75	780.5	2687.5	4	3	3
CX3CL1	868.75	1281.5	1475.5	3	3	3
SDC1	1211.5	1703.5	1783.25	4	4	4
SDC2	698.75	730.25	1228	4	3	2
SDC4	344.75	811.25	1786.5	4	4	4
SDCBP	480.75	28.5	141.75	4	1	1
CXCL12	401.25	143.75	28.5	4	4	1
SDF2	584.75	1199.5	1028.5	4	3	2
SDHA	477	275	51.5	4	3	2
SDHB	417	618.5	257.5	4	2	1
BGN	635.75	666.5	574.25	4	3	3
SDHC	226.75	186.75	178	4	4	1
SDHD	640.75	201.75	242.25	4	3	4
SEC13	678.75	355.25	245.5	4	3	3
SEC14L1	758.5	1505	1695.5	4	4	4
SECTM1	569.75	972.5	732.5	4	3	4
TRAPPC2	506	717.75	527.25	4	3	3
SEL1L	565.75	452.75	255.5	4	4	4
SELE	353.5	195	216	4	3	2
SELL	788.5	739	679.75	4	4	4
SELP	769.25	1265.5	1530.75	3	3	2
CEACAM1	441.25	576.5	695.5	4	4	3
SELPLG	806.25	840.25	1054	4	4	4
SEMA3F	686	355.25	610.25	4	4	3
SEMG1	1009	1976.5	2398.25	4	4	4
SEMG2	461.5	381.5	1484	4	4	3
SEPP1	634.75	857.25	1208.25	4	4	3
SEPW1	537.25	736.5	510.25	3	3	3
MAP2K4	332.5	624.75	527.75	4	4	3
SET	434.25	511	253.25	3	3	3
SETMAR	835.5	797.25	726.25	4	4	4
SFPQ	475	186.25	681	4	4	3
BHMT	669	501.25	254.25	4	4	3
SFRP1	242	205.25	48.75	4	3	2
[truncated: 17,114 more rows]
